# Supplementary material for: The psychedelic psilocybin and light exposure have similar and synergistic effects on gene expression patterns in the visual cortex
Source: Mol Brain. 2025 Mar 18;18:23. doi: 10.1186/s13041-025-01191-0 (PMC11921621; doi:10.1186/s13041-025-01191-0)
Supplement: Supplementary file 1 — Supplementary Material 1 [file 13041_2025_1191_MOESM1_ESM.xlsx]

## Sheet: גיליון1
Primers for Real Time PCR
Gene		Primer pairs		3
GAPDH	Forward	GTCAAGGCTGAGAACGGGAA
	Reverse	AAATGAGCCCCAGCCTTCTC
NPAS4	Forward	CACTCGCAAGGGTGTCTTCT
	Reverse	AATCCAGGTAGTGCTGCCAC
FOSB	Forward	AGCTAAGTGCAGGAACCGTC
	Reverse	ACTCCAGCTCTGCCTTTTCC
Arc	Forward	ACGATCTGGCTTCCTCATTCTGCT
	Reverse	AGGTTCCCTCAGCATCTCTGCTTT
EGR1	Forward	TTCAATCCTCAAGGGGAGCC
	Reverse	TAACTCGTCTCCACCATCGC
