# Supplementary material for: The psychedelic psilocybin and light exposure have similar and synergistic effects on gene expression patterns in the visual cortex
Source: Mol Brain. 2025 Mar 18;18:23. doi: 10.1186/s13041-025-01191-0 (PMC11921621; doi:10.1186/s13041-025-01191-0)
Supplement: Supplementary file 4 — Supplementary Material 4 [file 13041_2025_1191_MOESM4_ESM.xlsx]

## Sheet: DEoutput
Gene			Raw Counts																									Normalized Counts
Gene	Gene_name	Groups:	PBS Dark	PBS Dark	PBS Dark	PBS Dark	PBS Dark	PBS Dark	Psilocybin Dark	Psilocybin Dark	Psilocybin Dark	Psilocybin Dark	Psilocybin Dark	Psilocybin Dark	PBS Light	PBS Light	PBS Light	PBS Light	PBS Light	PBS Light	Psilocybin Light	Psilocybin Light	Psilocybin Light	Psilocybin Light	Psilocybin Light	Psilocybin Light		PBS Dark	PBS Dark	PBS Dark	PBS Dark	PBS Dark	PBS Dark	Psilocybin Dark	Psilocybin Dark	Psilocybin Dark	Psilocybin Dark	Psilocybin Dark	Psilocybin Dark	PBS Light	PBS Light	PBS Light	PBS Light	PBS Light	PBS Light	Psilocybin Light	Psilocybin Light	Psilocybin Light	Psilocybin Light
			X1vc	X2vc	X3vc	X4vc	X5vc	X6vc	X7vc	X8vc	X9vc	X10vc	X11vc	X12vc	X13vc	X14vc	X15vc	X16vc	X17vc	X18vc	X19vc	X20vc	X21vc	X22vc	X23vc	X24vc		1vc	2vc	3vc	4vc	5vc	6vc	7vc	8vc	9vc	10vc	11vc	12vc	13vc	14vc	15vc	16vc	17vc	18vc	19vc	20vc	21vc	22vc
ENSMUSG00000000001	Gnai3		752	724	615	691	606	783	576	539	695	694	599	644	607	614	581	554	570	690	505	449	721	575	626	666		668.23	667.21	661.72	651.81	558.01	713.18	682.02	634.47	679.78	650.67	638.24	639.28	607.52	546.52	548.93	585.88	583	680.06	562.38	481.52	657.44	625.6
ENSMUSG00000000028	Cdc45		34	30	20	26	25	30	17	19	29	20	18	23	24	25	25	28	20	33	21	14	21	14	28	23		30.21	27.65	21.52	24.53	23.02	27.32	20.13	22.37	28.36	18.75	19.18	22.83	24.02	22.25	23.62	29.61	20.46	32.52	23.39	15.01	19.15	15.23
ENSMUSG00000000031	H19		9	3	3	2	1	10	1	8	3	4	3	10	4	7	3	0	6	16	5	0	13	3	5	4		8	2.76	3.23	1.89	0.92	9.11	1.18	9.42	2.93	3.75	3.2	9.93	4	6.23	2.83	0	6.14	15.77	5.57	0	11.85	3.26
ENSMUSG00000000037	Scml2		11	11	4	8	19	9	12	8	8	16	10	12	7	15	14	12	9	9	11	4	13	11	15	12		9.77	10.14	4.3	7.55	17.5	8.2	14.21	9.42	7.82	15	10.66	11.91	7.01	13.35	13.23	12.69	9.21	8.87	12.25	4.29	11.85	11.97
ENSMUSG00000000049	Apoh		6	3	2	5	5	3	1	4	1	7	8	4	1	3	10	5	4	5	6	7	6	7	4	2		5.33	2.76	2.15	4.72	4.6	2.73	1.18	4.71	0.98	6.56	8.52	3.97	1	2.67	9.45	5.29	4.09	4.93	6.68	7.51	5.47	7.62
ENSMUSG00000000056	Narf		1237	1066	962	996	962	1350	819	723	800	953	755	960	938	974	985	866	867	1029	685	812	978	759	876	814		1099.21	982.38	1035.08	939.51	885.82	1229.62	969.75	851.06	782.48	893.51	804.46	952.96	938.81	866.96	930.63	915.83	886.78	1014.17	762.83	870.81	891.79	825.79
ENSMUSG00000000058	Cav2		474	752	852	772	1004	664	839	728	955	974	835	842	921	1029	997	875	840	901	786	802	1088	770	774	929		421.2	693.01	916.73	728.21	924.49	604.79	993.43	856.94	934.08	913.19	889.7	835.82	921.79	915.91	941.97	925.35	859.16	888.01	875.31	860.09	992.09	837.76
ENSMUSG00000000078	Klf6		784	973	1007	1029	1103	972	1038	980	1241	1275	1021	1188	1178	1250	1282	1083	968	962	821	1116	1207	937	971	1138		696.67	896.68	1083.5	970.64	1015.65	885.32	1229.06	1153.58	1213.82	1195.4	1087.89	1179.28	1179.01	1112.62	1211.24	1145.32	990.08	948.14	914.28	1196.83	1100.6	1019.45
ENSMUSG00000000085	Scmh1		532	645	602	589	683	658	598	581	679	796	636	639	694	778	713	675	676	654	610	659	765	643	695	705		472.74	594.41	647.73	555.59	628.91	599.32	708.07	683.91	664.13	746.31	677.66	634.31	694.6	692.5	673.65	713.84	691.42	644.57	679.31	706.73	697.56	699.58
ENSMUSG00000000088	Cox5a		1546	1188	1103	1237	1283	1672	966	1037	1264	1249	1381	1348	1280	1486	1469	1191	1299	1413	1284	1371	1466	1309	1393	1524		1373.79	1094.81	1186.79	1166.84	1181.4	1522.9	1143.81	1220.67	1236.31	1171.03	1471.47	1338.11	1281.1	1322.69	1387.92	1259.53	1328.63	1392.64	1429.89	1470.3	1336.77	1424.18
ENSMUSG00000000093	Tbx2		27	27	26	19	18	22	18	12	26	30	16	23	17	38	27	21	21	48	18	21	22	33	39	37		23.99	24.88	27.98	17.92	16.57	20.04	21.31	14.13	25.43	28.13	17.05	22.83	17.01	33.82	25.51	22.21	21.48	47.31	20.05	22.52	20.06	35.9
ENSMUSG00000000120	Ngfr		88	32	29	36	37	68	11	9	28	7	17	46	15	16	10	11	21	27	12	11	30	12	22	13		78.2	29.49	31.2	33.96	34.07	61.94	13.02	10.59	27.39	6.56	18.11	45.66	15.01	14.24	9.45	11.63	21.48	26.61	13.36	11.8	27.36	13.06
ENSMUSG00000000125	Wnt3		166	11	16	17	28	194	11	35	32	17	40	120	41	63	28	23	55	61	36	30	16	38	64	38		147.51	10.14	17.22	16.04	25.78	176.7	13.02	41.2	31.3	15.94	42.62	119.12	41.04	56.08	26.45	24.32	56.25	60.12	40.09	32.17	14.59	41.34
ENSMUSG00000000126	Wnt9a		60	165	183	120	194	91	203	268	254	307	307	214	291	315	275	275	255	220	266	308	305	249	241	319		53.32	152.06	196.9	113.19	178.64	82.89	240.36	315.47	248.44	287.83	327.11	212.43	291.25	280.38	259.82	290.82	260.82	216.83	296.22	330.31	278.11	270.91
ENSMUSG00000000127	Fer		312	267	253	251	275	277	233	239	271	317	290	245	282	268	205	258	274	259	237	253	271	222	247	274		277.25	246.06	272.22	236.76	253.22	252.3	275.89	281.33	265.06	297.21	309	243.2	282.24	238.55	193.69	272.85	280.25	255.27	263.93	271.33	247.11	241.53
ENSMUSG00000000131	Xpo6		1370	1756	1355	1498	1601	1472	1272	1304	1629	1655	1382	1468	1485	1620	1455	1395	1463	1359	1313	1384	1601	1379	1514	1486		1217.39	1618.26	1457.94	1413.04	1474.21	1340.74	1506.13	1534.96	1593.32	1551.68	1472.54	1457.23	1486.28	1441.96	1374.69	1475.27	1496.37	1339.41	1462.18	1484.24	1459.87	1500.34
ENSMUSG00000000134	Tfe3		564	571	481	543	541	607	517	505	589	642	586	603	559	669	616	594	570	616	556	573	693	565	670	657		501.17	526.21	517.54	512.2	498.16	552.87	612.16	594.45	576.1	601.92	624.39	598.58	559.48	595.48	582	628.18	583	607.12	619.17	614.5	631.91	614.72
ENSMUSG00000000142	Axin2		343	419	366	427	410	397	403	389	480	586	506	419	553	674	583	487	460	450	479	440	596	421	509	477		304.79	386.13	393.8	402.78	377.53	361.6	477.18	457.9	469.49	549.42	539.15	415.93	553.48	599.93	550.82	515.02	470.49	443.51	533.42	471.87	543.46	458.05
ENSMUSG00000000148	Brat1		317	312	289	297	324	331	244	250	320	330	282	329	284	352	298	283	334	327	266	276	363	293	321	360		281.69	287.53	310.95	280.16	298.34	301.48	288.91	294.28	312.99	309.4	300.47	326.59	284.24	313.31	281.55	299.28	341.62	322.29	296.22	295.99	331	318.78
ENSMUSG00000000149	Gna12		2670	1566	1435	1567	1667	1869	1278	1415	1621	1660	1663	1436	1618	1801	1614	1542	1597	1768	1600	1334	1412	1271	1722	1331		2372.58	1443.16	1544.02	1478.12	1534.99	1702.33	1513.23	1665.62	1585.49	1556.37	1771.94	1425.47	1619.39	1603.07	1524.92	1630.73	1633.43	1742.52	1781.79	1430.62	1287.53	1382.84
ENSMUSG00000000154	Slc22a18		11	7	8	6	4	12	9	6	11	13	11	14	7	7	7	3	3	12	6	2	18	6	14	10		9.77	6.45	8.61	5.66	3.68	10.93	10.66	7.06	10.76	12.19	11.72	13.9	7.01	6.23	6.61	3.17	3.07	11.83	6.68	2.14	16.41	6.53
ENSMUSG00000000159	Igsf5		1	0	0	1	3	2	1	1	5	2	3	4	0	2	2	1	1	6	2	1	1	0	2	1		0.89	0	0	0.94	2.76	1.82	1.18	1.18	4.89	1.88	3.2	3.97	0	1.78	1.89	1.06	1.02	5.91	2.23	1.07	0.91	0
ENSMUSG00000000167	Pih1d2		9	20	13	15	10	10	9	10	3	14	7	10	13	9	11	11	10	6	12	12	19	20	12	11		8	18.43	13.99	14.15	9.21	9.11	10.66	11.77	2.93	13.13	7.46	9.93	13.01	8.01	10.39	11.63	10.23	5.91	13.36	12.87	17.33	21.76
ENSMUSG00000000168	Dlat		2597	2230	2112	2309	2379	2602	1900	1900	2063	2280	2107	2155	2098	2286	2105	1902	1919	1912	1975	2183	2431	1973	2132	2429		2307.72	2055.08	2272.45	2178.04	2190.6	2369.97	2249.72	2236.53	2017.81	2137.66	2245.03	2139.19	2099.81	2034.76	1988.82	2011.44	1962.78	1884.44	2199.4	2341.12	2216.7	2146.61
ENSMUSG00000000171	Sdhd		1439	1106	1060	1205	1089	1404	843	915	1083	1122	993	1161	1082	1183	1241	1020	1159	1268	997	1056	1235	967	1151	1201		1278.71	1019.25	1140.53	1136.66	1002.76	1278.8	998.17	1077.06	1059.28	1051.96	1058.05	1152.48	1082.93	1052.99	1172.5	1078.69	1185.44	1249.72	1110.28	1132.49	1126.13	1052.09
ENSMUSG00000000182	Fgf23		5	5	1	0	1	3	2	2	4	1	0	5	1	9	3	1	4	3	2	0	3	7	1	5		4.44	4.61	1.08	0	0.92	2.73	2.37	2.35	3.91	0.94	0	4.96	1	8.01	2.83	1.06	4.09	2.96	2.23	0	2.74	7.62
ENSMUSG00000000184	Ccnd2		859	1892	1458	1760	1425	735	1267	1048	1290	1334	1071	853	1131	1043	1103	1056	924	1115	906	743	1232	802	936	1082		763.31	1743.59	1568.76	1660.18	1312.15	669.46	1500.21	1233.62	1261.74	1250.72	1141.16	846.74	1131.97	928.37	1042.12	1116.76	945.08	1098.93	1008.94	796.82	1123.4	872.57
ENSMUSG00000000194	Gpr107		1224	1188	1073	1202	1072	1271	866	825	1031	1082	891	1084	944	1059	1010	926	973	1075	865	884	1049	989	976	1032		1087.66	1094.81	1154.51	1133.83	987.11	1157.66	1025.4	971.12	1008.42	1014.45	949.37	1076.05	944.81	942.61	954.25	979.28	995.2	1059.51	963.28	948.03	956.53	1076.03
ENSMUSG00000000197	Nalcn		2802	2826	2890	2921	2773	2480	2056	1945	2279	2507	2000	2207	2173	2190	2056	1925	1917	1898	1868	2061	2438	1896	2021	2355		2489.88	2604.33	3109.55	2755.33	2553.4	2258.85	2434.43	2289.5	2229.08	2350.49	2131.02	2190.81	2174.87	1949.31	1942.52	2035.76	1960.73	1870.64	2080.24	2210.28	2223.08	2062.84
ENSMUSG00000000202	Btbd17		575	380	259	287	321	721	281	311	334	455	478	479	370	461	461	347	390	505	383	377	412	307	462	417		510.95	350.19	278.68	270.72	295.58	656.71	332.72	366.08	326.68	426.6	509.31	475.49	370.32	410.34	435.56	366.97	398.9	497.72	426.52	404.31	375.68	334.01
ENSMUSG00000000204	Slfn4		4	0	5	0	1	2	1	1	0	2	2	0	3	1	2	2	4	6	0	1	2	0	1	1		3.55	0	5.38	0	0.92	1.82	1.18	1.18	0	1.88	2.13	0	3	0.89	1.89	2.12	4.09	5.91	0	1.07	1.82	0
ENSMUSG00000000214	Th		362	16	22	24	15	30	8	26	20	21	15	10	24	25	19	25	24	11	22	21	19	21	21	16		321.68	14.74	23.67	22.64	13.81	27.32	9.47	30.61	19.56	19.69	15.98	9.93	24.02	22.25	17.95	26.44	24.55	10.84	24.5	22.52	17.33	22.85
ENSMUSG00000000216	Scnn1g		20	2	2	5	7	26	0	1	2	1	5	15	1	4	2	6	4	12	0	3	5	1	3	0		17.77	1.84	2.15	4.72	6.45	23.68	0	1.18	1.96	0.94	5.33	14.89	1	3.56	1.89	6.35	4.09	11.83	0	3.22	4.56	1.09
ENSMUSG00000000223	Drp2		800	1242	893	1068	1146	718	1051	1110	1201	1428	1168	966	1266	1370	1321	1383	1137	1084	1031	1105	1364	1086	1084	1127		710.89	1144.58	960.84	1007.43	1055.25	653.97	1244.45	1306.6	1174.69	1338.85	1244.52	958.91	1267.09	1219.43	1248.09	1462.58	1162.94	1068.38	1148.14	1185.04	1243.76	1181.56
ENSMUSG00000000244	Tspan32		1	3	1	3	3	2	1	3	0	4	3	3	1	2	1	2	5	1	2	2	7	6	3	3		0.89	2.76	1.08	2.83	2.76	1.82	1.18	3.53	0	3.75	3.2	2.98	1	1.78	0.94	2.12	5.11	0.99	2.23	2.14	6.38	6.53
ENSMUSG00000000247	Lhx2		724	2215	1777	2070	1844	845	1577	1108	1638	1629	1239	1305	1514	1782	1796	1542	1609	1590	1305	1306	1624	1263	1349	1611		643.35	2041.26	1912	1952.6	1697.97	769.65	1867.27	1304.25	1602.12	1527.3	1320.17	1295.43	1515.3	1586.15	1696.87	1630.73	1645.7	1567.08	1453.28	1400.6	1480.84	1374.14
ENSMUSG00000000253	Gmpr		586	554	536	585	577	527	360	371	464	444	373	468	473	470	454	397	441	448	448	440	453	459	490	440		520.72	510.54	576.72	551.82	531.31	480.01	426.26	436.71	453.84	416.28	397.44	464.57	473.41	418.35	428.94	419.84	451.06	441.54	498.9	471.87	413.07	499.39
ENSMUSG00000000263	Glra1		236	5	0	0	8	25	1	3	4	8	20	1	3	17	7	8	5	3	2	10	3	5	34	5		209.71	4.61	0	0	7.37	22.77	1.18	3.53	3.91	7.5	21.31	0.99	3	15.13	6.61	8.46	5.11	2.96	2.23	10.72	2.74	5.44
ENSMUSG00000000266	Mid2		788	491	514	502	609	794	404	396	501	460	426	503	457	473	382	378	433	481	419	426	484	435	528	427		700.22	452.49	553.05	473.53	560.77	723.2	478.36	466.14	490.03	431.28	453.91	499.31	457.39	421.02	360.92	399.75	442.88	474.07	466.61	456.86	441.33	473.28
ENSMUSG00000000275	Trim25		131	122	110	113	117	125	122	143	116	142	103	129	101	114	105	105	96	153	80	92	130	73	126	97		116.41	112.43	118.36	106.59	107.73	113.85	144.46	168.33	113.46	133.14	109.75	128.05	101.09	101.47	99.2	111.04	98.19	150.79	89.09	98.66	118.54	79.42
ENSMUSG00000000276	Dgke		1654	1764	1689	1704	1909	2084	1625	1566	1835	1892	1559	1853	1870	1872	1810	1585	1588	1575	1622	1700	1950	1646	1654	1930		1469.76	1625.63	1817.31	1607.35	1757.82	1898.16	1924.1	1843.37	1794.81	1773.89	1661.13	1839.41	1871.61	1666.26	1710.1	1676.2	1624.23	1552.3	1806.29	1823.13	1778.1	1790.84
ENSMUSG00000000278	Scpep1		313	252	223	272	293	308	237	189	264	278	258	263	230	310	295	253	245	358	169	231	293	236	277	254		278.13	232.23	239.94	256.57	269.8	280.53	280.62	222.48	258.22	260.64	274.9	261.07	230.2	275.93	278.72	267.56	250.59	352.84	188.2	247.73	267.17	256.77
ENSMUSG00000000282	Mnt		707	1067	821	967	935	787	732	811	945	882	752	752	786	942	753	761	801	848	770	701	960	876	926	1051		628.25	983.31	883.37	912.15	860.96	716.82	866.73	954.64	924.3	826.94	801.26	746.48	786.68	838.47	711.44	804.79	819.27	835.78	857.49	751.77	875.37	953.08
ENSMUSG00000000290	Itgb2		70	92	93	93	114	63	91	95	112	126	98	84	100	95	119	92	108	109	91	90	130	79	127	124		62.2	84.78	100.07	87.73	104.97	57.38	107.75	111.83	109.55	118.13	104.42	83.38	100.09	84.56	112.43	97.29	110.46	107.43	101.34	96.52	118.54	85.95
ENSMUSG00000000295	Hddc2		131	107	97	116	114	82	76	77	70	91	70	85	70	99	95	70	84	85	89	91	82	85	103	92		116.41	98.61	104.37	109.42	104.97	74.69	89.99	90.64	68.47	85.32	74.59	84.38	70.06	88.12	89.76	74.03	85.92	83.77	99.11	97.59	74.77	92.48
ENSMUSG00000000296	Tpd52l1		296	454	339	364	317	244	258	193	222	226	214	231	220	336	258	231	205	270	202	233	297	228	252	257		263.03	418.39	364.75	343.36	291.9	222.24	305.49	227.18	217.14	211.89	228.02	229.31	220.19	299.07	243.76	244.29	209.68	266.11	224.95	249.88	270.82	248.06
ENSMUSG00000000301	Pemt		41	24	15	25	29	16	27	12	27	28	29	32	20	22	25	21	19	30	27	25	29	23	26	23		36.43	22.12	16.14	23.58	26.7	14.57	31.97	14.13	26.41	26.25	30.9	31.77	20.02	19.58	23.62	22.21	19.43	29.57	30.07	26.81	26.44	25.02
ENSMUSG00000000303	Cdh1		102	81	63	54	89	160	119	46	113	93	72	222	69	59	92	52	60	207	20	25	193	45	131	82		90.64	74.65	67.79	50.94	81.95	145.73	140.9	54.15	110.52	87.19	76.72	220.37	69.06	52.52	86.92	54.99	61.37	204.02	22.27	26.81	175.99	48.96
ENSMUSG00000000305	Cdh4		638	1145	361	821	594	484	265	241	388	288	343	399	239	354	250	241	275	329	261	278	354	270	318	293		566.93	1055.19	388.42	774.44	546.96	440.84	313.78	283.69	379.5	270.02	365.47	396.07	239.21	315.09	236.2	254.87	281.27	324.26	290.66	298.14	322.79	293.76
ENSMUSG00000000308	Ckmt1		3926	3429	3385	3922	3653	3091	2419	2859	3148	3152	3097	2951	3375	3676	3438	2911	3144	2854	2726	3071	3332	3065	3052	3581		3488.68	3160.03	3642.15	3699.56	3363.71	2815.37	2864.25	3365.38	3079.05	2955.23	3299.89	2929.35	3377.9	3272	3248.24	3078.5	3215.72	2812.87	3035.73	3293.44	3038.28	3334.7
ENSMUSG00000000317	Bcl6b		24	16	15	13	22	33	18	37	14	26	29	29	25	32	28	26	25	46	18	13	35	20	30	23		21.33	14.74	16.14	12.26	20.26	30.06	21.31	43.55	13.69	24.38	30.9	28.79	25.02	28.48	26.45	27.5	25.57	45.34	20.05	13.94	31.91	21.76
ENSMUSG00000000318	Clec10a		12	13	9	13	20	21	11	3	7	12	6	12	12	8	14	9	10	18	14	6	16	7	12	13		10.66	11.98	9.68	12.26	18.42	19.13	13.02	3.53	6.85	11.25	6.39	11.91	12.01	7.12	13.23	9.52	10.23	17.74	15.59	6.43	14.59	7.62
ENSMUSG00000000320	Alox12		9	3	1	1	2	5	8	2	1	4	2	4	3	6	7	3	3	10	3	3	10	3	5	5		8	2.76	1.08	0.94	1.84	4.55	9.47	2.35	0.98	3.75	2.13	3.97	3	5.34	6.61	3.17	3.07	9.86	3.34	3.22	9.12	3.26
ENSMUSG00000000326	Comt		1010	1066	870	963	1098	1225	1010	978	1168	1284	1139	1107	1196	1327	1299	1191	1190	1264	1235	1348	1487	1185	1306	1494		897.49	982.38	936.09	908.38	1011.05	1115.76	1195.9	1151.22	1142.42	1203.84	1213.62	1098.88	1197.03	1181.16	1227.3	1259.53	1217.15	1245.78	1375.32	1445.64	1355.92	1289.27
ENSMUSG00000000339	Rtca		661	595	563	629	646	698	561	613	665	711	694	658	680	885	821	685	702	666	718	777	874	655	815	825		587.37	548.33	605.77	593.33	594.84	635.76	664.26	721.57	650.43	666.61	739.46	653.17	680.59	787.74	775.69	724.41	718.01	656.4	799.58	833.28	796.95	712.64
ENSMUSG00000000340	Dbt		432	457	393	379	398	374	327	354	398	435	322	316	345	399	383	349	396	403	319	318	410	342	398	346		383.88	421.15	422.86	357.5	366.48	340.65	387.19	416.7	389.28	407.84	343.09	313.68	345.3	355.15	361.86	369.08	405.03	397.19	355.25	341.03	373.86	372.09
ENSMUSG00000000346	Dazap2		2131	1842	1629	1848	2013	2307	1618	1601	1846	2110	1847	2043	1913	2288	2192	1869	1943	2115	2012	1925	2156	1824	2144	2163		1893.62	1697.52	1752.75	1743.19	1853.59	2101.28	1915.81	1884.57	1805.56	1978.28	1968	2028.01	1914.65	2036.54	2071.02	1976.54	1987.32	2084.52	2240.61	2064.43	1965.94	1984.5
ENSMUSG00000000355	Mcts1		418	437	410	466	471	452	345	347	415	429	384	372	417	467	448	415	425	406	384	480	483	400	420	463		371.44	402.72	441.15	439.57	433.7	411.69	408.5	408.46	405.91	402.22	409.16	369.27	417.36	415.68	423.27	438.88	434.7	400.15	427.63	514.77	440.42	435.2
ENSMUSG00000000359	Rem1		8	5	3	7	3	7	2	0	5	9	4	1	4	12	9	6	4	17	5	0	7	4	7	7		7.11	4.61	3.23	6.6	2.76	6.38	2.37	0	4.89	8.44	4.26	0.99	4	10.68	8.5	6.35	4.09	16.75	5.57	0	6.38	4.35
ENSMUSG00000000365	Rnf17		10	7	19	16	11	21	2	9	4	3	9	14	12	7	3	4	10	9	6	5	6	7	5	6		8.89	6.45	20.44	15.09	10.13	19.13	2.37	10.59	3.91	2.81	9.59	13.9	12.01	6.23	2.83	4.23	10.23	8.87	6.68	5.36	5.47	7.62
ENSMUSG00000000374	Trappc10		1993	2081	1772	1964	2084	1885	1613	1623	1952	2143	1791	1770	1827	1918	1699	1704	1709	1610	1606	1628	1845	1577	1753	1839		1771	1917.77	1906.62	1852.61	1918.96	1716.91	1909.89	1910.46	1909.24	2009.22	1908.33	1757.02	1828.57	1707.21	1605.23	1802.05	1747.99	1586.8	1788.48	1745.92	1682.36	1715.77
ENSMUSG00000000378	Ccm2		753	788	756	810	865	838	648	633	716	812	661	712	796	903	846	748	830	917	746	724	885	643	816	844		669.12	726.19	813.43	764.06	796.5	763.27	767.27	745.12	700.32	761.31	704.3	706.78	796.68	803.76	799.31	791.04	848.93	903.78	830.76	776.44	806.98	699.58
ENSMUSG00000000384	Tbrg4		445	347	330	388	416	517	325	357	407	441	403	420	385	493	385	380	437	444	399	433	535	404	476	518		395.43	319.78	355.07	365.99	383.06	470.9	384.82	420.23	398.08	413.47	429.4	416.92	385.33	438.82	363.75	401.87	446.97	437.6	444.33	464.36	487.84	439.55
ENSMUSG00000000386	Mx1		17	1	2	2	4	0	5	8	4	5	4	5	4	13	8	6	4	8	3	5	7	4	10	7		15.11	0.92	2.15	1.89	3.68	0	5.92	9.42	3.91	4.69	4.26	4.96	4	11.57	7.56	6.35	4.09	7.88	3.34	5.36	6.38	4.35
ENSMUSG00000000392	Fap		3	6	13	2	15	10	29	33	28	19	31	17	31	35	32	23	28	15	36	31	33	27	31	32		2.67	5.53	13.99	1.89	13.81	9.11	34.34	38.84	27.39	17.81	33.03	16.88	31.03	31.15	30.23	24.32	28.64	14.78	40.09	33.25	30.09	29.38
ENSMUSG00000000399	Ndufa9		1837	1643	1414	1756	1638	1906	1314	1426	1584	1664	1545	1620	1614	1751	1630	1368	1546	1579	1467	1559	1739	1431	1703	1774		1632.37	1514.12	1521.42	1656.41	1508.28	1736.04	1555.86	1678.57	1549.3	1560.12	1646.21	1608.12	1615.39	1558.56	1540.03	1446.71	1581.27	1556.24	1633.68	1671.92	1585.7	1556.92
ENSMUSG00000000402	Egfl6		67	58	33	45	40	16	34	31	30	42	39	21	34	53	30	42	37	28	49	31	53	42	44	33		59.54	53.45	35.51	42.45	36.83	14.57	40.26	36.49	29.34	39.38	41.55	20.85	34.03	47.18	28.34	44.42	37.84	27.6	54.57	33.25	48.33	45.7
ENSMUSG00000000409	Lck		11	35	25	46	30	14	17	14	20	14	13	10	11	20	16	21	20	18	13	12	13	19	21	18		9.77	32.25	26.9	43.39	27.62	12.75	20.13	16.48	19.56	13.13	13.85	9.93	11.01	17.8	15.12	22.21	20.46	17.74	14.48	12.87	11.85	20.67
ENSMUSG00000000416	Cttnbp2		1280	2084	1744	1773	1842	1387	1168	1262	1492	1712	1422	1365	1674	1578	1551	1400	1470	1213	1179	1414	1454	1334	1347	1323		1137.42	1920.53	1876.49	1672.44	1696.13	1263.32	1382.99	1485.52	1459.32	1605.12	1515.16	1354.99	1675.44	1404.57	1465.39	1480.56	1503.53	1195.52	1312.96	1516.42	1325.83	1451.38
ENSMUSG00000000420	Galnt1		1121	756	721	721	784	980	713	719	899	911	760	840	743	825	831	774	837	894	768	730	918	760	967	828		996.13	696.7	775.77	680.11	721.91	892.61	844.24	846.35	879.31	854.13	809.79	833.84	743.64	734.33	785.13	818.54	856.09	881.12	855.26	782.87	837.08	826.88
ENSMUSG00000000439	Mkrn2		467	471	388	440	472	490	335	338	429	382	375	463	393	463	414	366	413	364	396	421	440	398	453	440		414.98	434.06	417.48	415.04	434.62	446.31	396.66	397.87	419.6	358.15	399.57	459.6	393.34	412.12	391.15	387.06	422.42	358.75	440.99	451.49	401.21	433.02
ENSMUSG00000000440	Pparg		30	23	27	24	39	46	38	50	57	59	66	43	74	85	94	89	83	64	89	94	103	78	62	68		26.66	21.2	29.05	22.64	35.91	41.9	44.99	58.86	55.75	55.32	70.32	42.68	74.06	75.66	88.81	94.12	84.89	63.08	99.11	100.81	93.92	84.86
ENSMUSG00000000441	Raf1		561	455	414	428	497	685	345	438	486	492	443	541	503	550	444	470	422	493	400	425	553	450	537	443		498.51	419.31	445.45	403.73	457.64	623.92	408.5	515.58	475.35	461.29	472.02	537.03	503.43	489.55	419.49	497.04	431.63	485.89	445.45	455.78	504.25	489.6
ENSMUSG00000000486	Septin1		27	16	13	12	17	33	9	15	20	14	18	17	19	20	21	13	24	30	19	18	19	22	19	19		23.99	14.74	13.99	11.32	15.65	30.06	10.66	17.66	19.56	13.13	19.18	16.88	19.02	17.8	19.84	13.75	24.55	29.57	21.16	19.3	17.33	23.94
ENSMUSG00000000489	Pdgfb		328	786	566	614	626	351	636	701	778	852	760	451	745	884	781	800	732	703	851	630	925	678	732	863		291.46	724.35	609	579.18	576.43	319.7	753.06	825.16	760.96	798.81	809.79	447.69	745.64	786.85	737.89	846.03	748.7	692.87	947.69	675.63	843.46	737.66
ENSMUSG00000000530	Acvrl1		249	170	151	159	160	221	168	149	226	301	198	177	197	259	243	169	210	307	189	154	217	150	249	241		221.26	156.67	162.47	149.98	147.33	201.29	198.92	175.39	221.05	282.21	210.97	175.7	197.17	230.54	229.59	178.72	214.79	302.58	210.47	165.15	197.87	163.2
ENSMUSG00000000531	Tamalin		325	1362	848	1034	1099	339	970	900	1191	1359	995	809	1168	1399	1350	1189	1287	953	1077	1067	1468	1076	989	1555		288.8	1255.17	912.42	975.35	1011.97	308.77	1148.54	1059.41	1164.91	1274.16	1060.18	803.07	1169.01	1245.25	1275.49	1257.42	1316.36	939.26	1199.37	1144.28	1338.59	1170.68
ENSMUSG00000000532	Acvr1b		2071	2921	2459	2721	2904	2455	2366	2331	2859	3023	2425	2446	3179	3091	3049	2653	2735	2354	2544	2743	3006	2752	2643	2895		1840.31	2691.88	2645.81	2566.67	2674.03	2236.08	2801.49	2743.87	2796.38	2834.28	2583.86	2428.06	3181.74	2751.29	2880.71	2805.65	2797.39	2320.07	2833.05	2941.68	2741.01	2994.16
ENSMUSG00000000538	Tom1l2		5857	6013	5316	5550	6059	5526	4992	5036	6086	6722	5419	5093	5959	6707	5898	5843	5810	5412	5582	5693	6693	5420	5878	6201		5204.58	5541.35	5719.85	5235.22	5579.17	5033.23	5910.84	5927.97	5952.69	6302.36	5774	5055.64	5964.13	5969.89	5572.47	6179.21	5942.54	5334	6216.23	6105.35	6102.99	5896.93
ENSMUSG00000000552	Zfp385a		1614	932	853	910	1096	2020	937	992	1154	1391	1243	1587	1266	1668	1243	1286	1218	1418	1203	1175	1379	1206	1484	1154		1434.21	858.89	917.8	858.39	1009.21	1839.87	1109.47	1167.7	1128.72	1304.16	1324.43	1575.36	1267.09	1484.68	1174.39	1360	1245.79	1397.56	1339.69	1260.11	1257.44	1312.12
ENSMUSG00000000555	Itga5		46	45	56	45	67	56	78	92	85	93	123	52	71	89	82	71	80	85	77	44	111	73	78	92		40.88	41.47	60.25	42.45	61.69	51.01	92.36	108.29	83.14	87.19	131.06	51.62	71.06	79.22	77.47	75.09	81.82	83.77	85.75	47.19	101.22	79.42
ENSMUSG00000000560	Gabra2		3810	6903	4008	7411	4885	2574	3029	2042	3015	2715	2296	2778	2537	2736	3028	2427	2383	2412	1777	2090	2602	2194	2308	2643		3385.6	6361.53	4312.48	6990.67	4498.15	2344.47	3586.53	2403.68	2948.96	2545.51	2446.41	2757.62	2539.18	2435.31	2860.87	2566.65	2437.36	2377.24	1978.9	2241.38	2372.63	2387.06
ENSMUSG00000000561	Wdr77		548	534	467	560	465	543	329	363	465	424	446	508	417	466	441	390	430	448	403	407	469	394	442	441		486.96	492.11	502.48	528.24	428.18	494.58	389.56	427.29	454.81	397.53	475.22	504.27	417.36	414.79	416.66	412.44	439.81	441.54	448.79	436.48	427.66	428.67
ENSMUSG00000000562	Adora3		8	7	9	21	16	13	12	8	12	17	12	5	11	12	17	19	11	16	14	11	15	5	14	7		7.11	6.45	9.68	19.81	14.73	11.84	14.21	9.42	11.74	15.94	12.79	4.96	11.01	10.68	16.06	20.09	11.25	15.77	15.59	11.8	13.68	5.44
ENSMUSG00000000563	Atp5pb		3365	2743	2519	2928	2806	3637	2345	2495	2688	2885	2897	2961	2788	3240	3126	2493	2857	2944	2894	3103	3351	2694	3150	3514		2990.17	2527.84	2710.37	2761.93	2583.79	3312.68	2776.63	2936.91	2629.12	2704.89	3086.79	2939.28	2790.4	2883.92	2953.46	2636.45	2922.17	2901.57	3222.82	3327.75	3055.6	2931.05
ENSMUSG00000000567	Sox9		595	559	489	487	416	440	407	373	465	448	433	478	414	592	410	415	288	445	244	267	346	272	266	285		528.72	515.15	526.15	459.38	383.06	400.76	481.91	439.07	454.81	420.03	461.37	474.49	414.36	526.94	387.37	438.88	294.57	438.59	271.72	286.34	315.5	295.93
ENSMUSG00000000568	Hnrnpd		2960	2574	2448	2859	3004	3331	2273	2389	2875	3148	2575	2818	2762	3204	2793	2492	2427	2429	2351	2404	2657	2533	2676	2802		2630.28	2372.1	2633.97	2696.85	2766.11	3033.96	2691.38	2812.14	2812.03	2951.48	2743.69	2797.33	2764.38	2851.87	2638.84	2635.39	2482.36	2393.99	2618.12	2578.12	2422.78	2755.89
ENSMUSG00000000579	Dynlt1c		2	2	0	1	1	3	2	4	2	1	2	2	1	6	2	2	1	1	0	1	1	3	2	1		1.78	1.84	0	0.94	0.92	2.73	2.37	4.71	1.96	0.94	2.13	1.99	1	5.34	1.89	2.12	1.02	0.99	0	1.07	0.91	3.26
ENSMUSG00000000581	C1d		767	769	699	823	641	636	474	494	559	582	525	603	552	644	588	499	547	568	474	519	612	502	549	615		681.56	708.68	752.1	776.32	590.24	579.29	561.25	581.5	546.76	545.67	559.39	598.58	552.47	573.22	555.55	527.71	559.48	559.81	527.86	556.59	558.05	546.17
ENSMUSG00000000594	Gm2a		1445	1197	927	1158	1153	1361	906	842	991	1027	956	1143	993	1186	1224	1055	917	1093	834	888	1031	856	1071	973		1284.04	1103.11	997.42	1092.32	1061.69	1239.64	1072.76	991.13	969.29	962.89	1018.63	1134.62	993.85	1055.66	1156.44	1115.7	937.92	1077.25	928.76	952.32	940.11	931.32
ENSMUSG00000000600	Krit1		696	751	645	711	733	710	554	594	756	711	703	647	694	731	735	702	739	677	551	615	785	643	666	711		618.47	692.09	694	670.67	674.95	646.69	655.97	699.21	739.44	666.61	749.05	642.25	694.6	650.66	694.43	742.39	755.86	667.24	613.61	659.55	715.8	699.58
ENSMUSG00000000605	Clcn4		3871	3850	3443	3617	3900	4159	3130	3553	3994	4395	3880	3641	3815	4246	4313	3841	3675	3625	3562	3822	4273	3488	3918	4407		3439.8	3548.01	3704.56	3411.86	3591.15	3788.13	3706.12	4182.31	3906.51	4120.63	4134.18	3614.29	3818.28	3779.35	4074.95	4062.01	3758.83	3572.75	3966.72	4098.83	3896.32	3794.92
ENSMUSG00000000627	Sema4f		1051	1115	913	1050	960	1144	663	550	829	787	663	945	813	856	768	799	786	799	651	700	893	751	822	838		933.93	1027.54	982.36	990.45	883.98	1041.99	785.03	647.42	810.84	737.87	706.43	938.07	813.7	761.92	725.61	844.97	803.93	787.48	724.97	750.7	814.28	817.08
ENSMUSG00000000628	Hk2		181	84	91	89	82	247	72	55	88	85	50	149	57	92	84	77	65	112	56	65	74	57	76	68		160.84	77.41	97.91	83.95	75.51	224.97	85.25	64.74	86.07	79.69	53.28	147.91	57.05	81.89	79.36	81.43	66.48	110.39	62.36	69.71	67.48	62.02
ENSMUSG00000000631	Myo18a		3196	3471	3436	3278	4079	3337	3185	3567	4062	4619	3826	3373	4027	4449	4239	3846	3722	3424	3724	3646	4162	3612	4035	4227		2839.99	3198.74	3697.03	3092.08	3755.97	3039.43	3771.24	4198.79	3973.03	4330.64	4076.65	3348.26	4030.47	3960.04	4005.03	4067.3	3806.91	3374.65	4147.12	3910.08	3795.11	3929.83
ENSMUSG00000000632	Sez6		2933	5781	5327	5581	4770	3068	2780	3205	3894	3393	2940	3077	3605	3396	3053	3028	3454	2842	2740	2804	3640	3305	3093	3857		2606.29	5327.54	5731.69	5264.46	4392.25	2794.42	3291.7	3772.67	3808.71	3181.18	3132.6	3054.43	3608.1	3022.77	2884.49	3202.23	3532.79	2801.04	3051.32	3007.1	3319.12	3595.82
ENSMUSG00000000673	Haao		1	2	1	1	2	1	5	2	1	2	4	4	2	6	3	2	0	6	3	2	4	0	1	1		0.89	1.84	1.08	0.94	1.84	0.91	5.92	2.35	0.98	1.88	4.26	3.97	2	5.34	2.83	2.12	0	5.91	3.34	2.14	3.65	0
ENSMUSG00000000682	Cd52		26	18	12	9	20	17	12	22	13	25	28	20	17	28	14	18	17	37	16	29	21	17	21	27		23.1	16.59	12.91	8.49	18.42	15.48	14.21	25.9	12.72	23.44	29.83	19.85	17.01	24.92	13.23	19.04	17.39	36.47	17.82	31.1	19.15	18.5
ENSMUSG00000000686	Abhd15		17	11	10	15	20	16	21	15	16	15	14	18	16	12	21	17	20	8	7	14	17	20	16	16		15.11	10.14	10.76	14.15	18.42	14.57	24.87	17.66	15.65	14.06	14.92	17.87	16.01	10.68	19.84	17.98	20.46	7.88	7.8	15.01	15.5	21.76
ENSMUSG00000000693	Loxl3		53	62	58	57	57	72	53	45	53	54	53	48	42	61	61	46	49	84	35	44	47	56	65	40		47.1	57.14	62.41	53.77	52.49	65.58	62.76	52.97	51.84	50.63	56.47	47.65	42.04	54.3	57.63	48.65	50.12	82.79	38.98	47.19	42.86	60.93
ENSMUSG00000000706	Btn1a1		7	0	0	1	2	1	0	1	1	1	0	2	1	4	1	3	1	1	1	1	0	3	7	0		6.22	0	0	0.94	1.84	0.91	0	1.18	0.98	0.94	0	1.99	1	3.56	0.94	3.17	1.02	0.99	1.11	1.07	0	3.26
ENSMUSG00000000708	Kat2b		853	236	224	237	317	1179	215	313	382	355	363	601	376	347	339	307	347	516	365	273	352	326	406	331		757.98	217.49	241.02	223.56	291.9	1073.86	254.57	368.44	373.63	332.84	386.78	596.59	376.32	308.86	320.29	324.66	354.92	508.56	406.47	292.77	320.97	354.69
ENSMUSG00000000711	Rab5b		1759	1677	1450	1762	1638	1578	1243	1341	1561	1622	1356	1481	1537	1598	1579	1422	1392	1343	1220	1401	1537	1318	1453	1452		1563.06	1545.46	1560.15	1662.07	1508.28	1437.28	1471.79	1578.52	1526.81	1520.74	1444.83	1470.14	1538.32	1422.38	1491.85	1503.82	1423.75	1323.64	1358.62	1502.48	1401.51	1433.98
ENSMUSG00000000731	Aire		2	6	1	4	0	0	3	0	3	2	0	1	0	0	1	0	1	4	1	0	0	0	1	1		1.78	5.53	1.08	3.77	0	0	3.55	0	2.93	1.88	0	0.99	0	0	0.94	0	1.02	3.94	1.11	0	0	0
ENSMUSG00000000732	Icosl		204	149	102	229	102	132	73	66	64	87	48	76	78	92	85	71	85	105	86	66	76	67	107	68		181.28	137.31	109.75	216.01	93.92	120.23	86.44	77.69	62.6	81.57	51.14	75.44	78.07	81.89	80.31	75.09	86.94	103.49	95.77	70.78	69.3	72.9
ENSMUSG00000000738	Spg7		722	768	617	636	689	890	644	605	685	719	688	772	724	903	836	723	753	818	772	724	836	675	802	762		641.58	707.76	663.87	599.93	634.44	810.64	762.54	712.16	670	674.11	733.07	766.34	724.62	803.76	789.86	764.6	770.18	806.21	859.72	776.44	762.3	734.4
ENSMUSG00000000739	Sult5a1		7	21	5	21	18	1	1	1	1	2	2	4	1	1	3	0	0	2	0	1	2	1	3	1		6.22	19.35	5.38	19.81	16.57	0.91	1.18	1.18	0.98	1.88	2.13	3.97	1	0.89	2.83	0	0	1.97	0	1.07	1.82	1.09
ENSMUSG00000000740	Rpl13		1806	1801	1577	1898	1708	1688	1455	1327	1633	1730	1427	1606	1734	2144	2111	1737	1950	2049	1894	1727	1992	1790	2197	2130		1604.83	1659.73	1696.8	1790.35	1572.74	1537.48	1722.81	1562.04	1597.23	1622	1520.48	1594.22	1735.49	1908.37	1994.49	1836.95	1994.48	2019.47	2109.2	1852.09	1816.4	1947.51
ENSMUSG00000000743	Chmp1a		1314	1728	1364	1697	1561	1310	1105	1103	1350	1341	1144	1323	1289	1562	1447	1258	1344	1419	1406	1305	1566	1276	1434	1532		1167.63	1592.46	1467.62	1600.75	1437.38	1193.18	1308.39	1298.36	1320.43	1257.28	1218.94	1313.29	1290.11	1390.33	1367.13	1330.39	1374.66	1398.55	1565.75	1399.52	1427.95	1388.28
ENSMUSG00000000751	Rpa1		1589	1352	996	1543	1136	1453	738	720	855	898	835	1098	819	958	898	735	831	998	784	758	977	774	949	889		1412	1245.95	1071.66	1455.49	1046.04	1323.43	873.84	847.53	836.27	841.94	889.7	1089.95	819.7	852.71	848.44	777.29	849.96	983.62	873.08	812.9	890.87	842.11
ENSMUSG00000000753	Serpinf1		198	131	141	131	158	195	169	77	112	136	97	209	97	127	169	90	121	214	105	73	171	74	181	163		175.94	120.72	151.71	123.57	145.49	177.61	200.11	90.64	109.55	127.51	103.35	207.47	97.08	113.04	159.67	95.18	123.76	210.92	116.93	78.29	155.93	80.51
ENSMUSG00000000759	Tubgcp3		695	714	596	682	690	712	519	549	677	636	585	618	612	622	615	597	583	610	527	609	733	640	676	712		617.58	657.99	641.28	643.32	635.36	648.51	614.53	646.24	662.17	596.3	623.32	613.47	612.53	553.64	581.06	631.35	596.3	601.21	586.88	653.11	668.38	696.32
ENSMUSG00000000766	Oprm1		55	37	34	30	32	10	10	18	19	18	12	9	18	16	8	13	13	9	6	14	9	12	11	11		48.87	34.1	36.58	28.3	29.47	9.11	11.84	21.19	18.58	16.88	12.79	8.93	18.02	14.24	7.56	13.75	13.3	8.87	6.68	15.01	8.21	13.06
ENSMUSG00000000776	Polr3d		304	288	284	300	301	331	260	277	315	326	288	329	266	387	324	294	266	298	305	275	358	289	326	304		270.14	265.41	305.58	282.98	277.16	301.48	307.86	326.06	308.1	305.65	306.87	326.59	266.23	344.47	306.12	310.92	272.07	293.71	339.65	294.92	326.44	314.43
ENSMUSG00000000782	Tcf7		41	39	39	35	41	40	41	44	48	60	53	37	44	59	40	48	54	43	42	38	46	33	42	50		36.43	35.94	41.96	33.01	37.75	36.43	48.55	51.79	46.95	56.25	56.47	36.73	44.04	52.52	37.79	50.76	55.23	42.38	46.77	40.75	41.94	35.9
ENSMUSG00000000787	Ddx3x		4527	3692	3583	3904	4246	5355	3242	3569	4203	4423	3888	4079	3670	4198	3803	3393	3439	3649	3568	3785	4224	3812	4167	4304		4022.73	3402.4	3855.2	3682.58	3909.75	4877.48	3838.73	4201.14	4110.94	4146.88	4142.71	4049.08	3673.16	3736.63	3593.1	3588.23	3517.45	3596.41	3973.4	4059.15	3851.64	4147.43
ENSMUSG00000000791	Il12rb1		23	3	6	5	12	9	8	14	11	7	15	25	14	11	13	15	22	19	13	14	6	13	27	10		20.44	2.76	6.46	4.72	11.05	8.2	9.47	16.48	10.76	6.56	15.98	24.82	14.01	9.79	12.28	15.86	22.5	18.73	14.48	15.01	5.47	14.14
ENSMUSG00000000792	Slc5a5		313	443	458	602	483	255	362	354	436	408	370	345	469	505	463	416	479	379	373	399	519	450	450	516		278.13	408.25	492.79	567.86	444.75	232.26	428.63	416.7	426.45	382.53	394.24	342.47	469.4	449.5	437.45	439.94	489.93	373.54	415.38	427.9	473.25	489.6
ENSMUSG00000000794	Kcnn3		516	844	756	834	646	409	400	264	413	390	248	414	343	300	310	296	316	441	256	225	362	275	310	355		458.52	777.8	813.43	786.7	594.84	372.53	473.63	310.76	403.95	365.65	264.25	410.96	343.3	267.03	292.89	313.03	323.21	434.64	285.09	241.3	330.09	299.2
ENSMUSG00000000804	Usp32		2750	2907	3047	2897	3378	2719	2767	3043	3332	4050	3293	2761	3259	3337	3173	3116	2862	2508	2718	3183	3183	2645	2798	3142		2443.67	2678.98	3278.48	2732.69	3110.49	2476.54	3276.3	3581.97	3259.02	3797.17	3508.73	2740.75	3261.8	2970.26	2997.87	3295.29	2927.29	2471.85	3026.82	3413.55	2902.41	2877.74
ENSMUSG00000000805	Car4		788	435	255	386	449	1300	474	414	600	626	549	948	596	665	753	537	599	924	554	569	658	561	562	723		700.22	400.88	274.37	364.11	413.44	1184.07	561.25	487.33	586.86	586.92	584.97	941.05	596.51	591.91	711.44	567.9	612.66	910.68	616.95	610.21	600	610.36
ENSMUSG00000000811	Txnrd3		98	66	54	77	44	84	52	36	42	54	46	62	46	66	65	49	46	56	58	60	80	71	100	72		87.08	60.82	58.1	72.63	40.52	76.51	61.57	42.38	41.08	50.63	49.01	61.55	46.04	58.75	61.41	51.82	47.05	55.19	64.59	64.35	72.95	77.25
ENSMUSG00000000823	Zfp512b		746	1058	800	945	957	674	677	818	913	936	743	962	886	933	815	809	912	783	726	889	996	1046	912	947		662.9	975.01	860.78	891.4	881.21	613.9	801.61	962.88	893	877.57	791.67	954.94	886.76	830.46	770.02	855.55	932.8	771.71	808.49	953.39	908.2	1138.04
ENSMUSG00000000826	Dnajc5		7848	7983	6804	7671	8313	8007	6200	6596	7758	8589	7285	7066	7538	8186	7449	6947	7275	6786	6839	7317	8299	6939	7528	7671		6973.8	7356.82	7320.89	7235.93	7654.67	7292.99	7341.19	7764.28	7588.07	8052.8	7762.25	7014.16	7544.49	7286.34	7037.86	7346.73	7440.96	6688.2	7616.05	7846.98	7567.42	7549.59
ENSMUSG00000000827	Tpd52l2		934	764	618	755	745	885	633	570	703	756	643	748	690	861	806	702	688	837	690	658	815	664	721	806		829.96	704.07	664.95	712.18	686	806.08	749.51	670.96	687.6	708.8	685.12	742.51	690.59	766.37	761.51	742.39	703.69	824.94	768.4	705.66	743.16	722.43
ENSMUSG00000000838	Fmr1		1231	1427	1232	1341	1564	1442	1323	1462	1553	1786	1531	1440	1506	1646	1633	1375	1288	1234	1154	1338	1539	1191	1257	1490		1093.88	1315.07	1325.59	1264.94	1440.14	1313.41	1566.52	1720.95	1518.98	1674.5	1631.3	1429.44	1507.3	1465.1	1542.87	1454.12	1317.38	1216.21	1285.12	1434.91	1403.33	1295.8
ENSMUSG00000000861	Bcl11a		782	1464	1918	1621	2105	1256	1794	1865	2082	2370	1891	1717	2331	2584	2463	2145	2029	1710	1935	2031	2387	2101	1963	2238		694.89	1349.17	2063.71	1529.06	1938.3	1144	2124.21	2195.33	2036.4	2222.05	2014.88	1704.4	2333.01	2300.01	2327.06	2268.42	2075.29	1685.35	2154.86	2178.11	2176.58	2285.87
ENSMUSG00000000869	Il4		43	43	43	55	53	45	42	26	40	35	36	43	32	49	46	45	34	50	18	30	36	33	38	36		38.21	39.63	46.27	51.88	48.8	40.99	49.73	30.61	39.12	32.82	38.36	42.68	32.03	43.61	43.46	47.59	34.78	49.28	20.05	32.17	32.83	35.9
ENSMUSG00000000876	Pxmp4		205	282	212	243	233	255	198	142	223	227	197	233	197	252	241	236	194	241	211	183	244	200	247	236		182.16	259.88	228.11	229.22	214.55	232.26	234.44	167.15	218.12	212.83	209.91	231.29	197.17	224.3	227.7	249.58	198.43	237.53	234.97	196.25	222.49	217.6
ENSMUSG00000000881	Dlg3		2472	4881	3679	4244	4139	2798	3332	3370	4101	4278	3557	3239	3933	4054	4121	3608	3595	3263	3518	3849	4490	3546	3422	4373		2196.64	4498.14	3958.49	4003.29	3811.22	2548.49	3945.3	3966.89	4011.17	4010.93	3790.02	3215.24	3936.38	3608.46	3893.55	3815.6	3677.01	3215.97	3917.72	4127.79	4094.19	3858.03
ENSMUSG00000000884	Gnb1l		60	78	35	67	46	57	50	34	46	55	44	54	41	59	43	33	56	45	52	40	71	42	55	59		53.32	71.88	37.66	63.2	42.36	51.92	59.2	40.02	44.99	51.57	46.88	53.6	41.04	52.52	40.63	34.9	57.28	44.35	57.91	42.9	64.74	45.7
ENSMUSG00000000889	Dbh		768	11	5	1	2	0	3	1	0	1	3	0	2	1	4	0	0	0	2	0	5	0	1	0		682.45	10.14	5.38	0.94	1.84	0	3.55	1.18	0	0.94	3.2	0	2	0.89	3.78	0	0	0	2.23	0	4.56	0
ENSMUSG00000000901	Mmp11		29	22	23	21	23	22	21	11	17	22	21	26	30	32	23	22	22	24	25	23	31	32	32	30		25.77	20.27	24.75	19.81	21.18	20.04	24.87	12.95	16.63	20.63	22.38	25.81	30.03	28.48	21.73	23.27	22.5	23.65	27.84	24.67	28.27	34.82
ENSMUSG00000000902	Smarcb1		1011	910	834	932	947	1038	770	691	897	951	740	967	863	1074	957	827	888	918	818	837	956	906	959	1026		898.38	838.62	897.36	879.14	872	945.44	911.73	813.39	877.35	891.63	788.48	959.91	863.74	955.96	904.18	874.59	908.26	904.77	910.94	897.62	871.73	985.72
ENSMUSG00000000915	Hip1r		1468	1125	1385	1242	1519	1634	1310	1429	1626	1819	1540	1590	1649	1933	1750	1619	1573	1515	1579	1549	1611	1425	1624	1641		1304.48	1036.76	1490.22	1171.56	1398.71	1488.29	1551.12	1682.1	1590.38	1705.44	1640.89	1578.34	1650.42	1720.56	1653.41	1712.16	1608.88	1493.16	1758.41	1661.2	1468.99	1550.39
ENSMUSG00000000916	Nsun5		126	119	103	113	103	132	70	105	101	112	112	134	128	107	133	110	112	146	97	119	109	134	147	126		111.96	109.67	110.82	106.59	94.84	120.23	82.88	123.6	98.79	105.01	119.34	133.02	128.11	95.24	125.66	116.33	114.55	143.9	108.02	127.62	99.39	145.79
ENSMUSG00000000934	Top1mt		237	309	228	303	225	197	145	113	154	165	156	177	164	191	155	135	173	179	140	134	177	149	177	167		210.6	284.76	245.32	285.81	207.18	179.43	171.69	133.01	150.63	154.7	166.22	175.7	164.14	170.01	146.44	142.77	176.95	176.42	155.91	143.71	161.4	162.11
ENSMUSG00000000942	Hoxa4		0	0	0	0	0	1	0	0	0	0	9	0	0	0	0	0	0	0	0	0	1	0	0	0		0	0	0	0	0	0.91	0	0	0	0	9.59	0	0	0	0	0	0	0	0	0	0.91	0
ENSMUSG00000000948	Gm38393		246	194	207	179	220	221	126	128	183	202	171	183	165	148	153	131	107	139	115	133	127	112	142	139		218.6	178.78	222.73	168.85	202.58	201.29	149.19	150.67	178.99	189.39	182.2	181.66	165.14	131.73	144.56	138.54	109.44	137	128.07	142.63	115.8	121.86
ENSMUSG00000000957	Mmp14		343	285	242	249	275	369	286	178	280	251	184	341	183	228	208	202	206	365	138	113	237	139	295	195		304.79	262.64	260.38	234.88	253.22	336.1	338.64	209.53	273.87	235.33	196.05	338.5	183.16	202.94	196.52	213.62	210.7	359.74	153.68	121.18	216.11	151.23
ENSMUSG00000000958	Slc7a7		34	30	36	29	40	29	30	34	35	33	21	24	27	37	41	53	34	34	38	24	32	25	32	39		30.21	27.65	38.73	27.36	36.83	26.41	35.52	40.02	34.23	30.94	22.38	23.82	27.02	32.93	38.74	56.05	34.78	33.51	42.32	25.74	29.18	27.2
ENSMUSG00000000959	Oxa1l		794	750	644	714	756	834	554	591	722	710	675	729	635	821	748	628	758	729	695	725	792	684	761	811		705.55	691.17	692.92	673.5	696.13	759.63	655.97	695.68	706.19	665.68	719.22	723.65	635.55	730.77	706.71	664.14	775.29	718.49	773.97	777.51	722.18	744.19
ENSMUSG00000000976	Heatr6		372	324	243	283	285	370	224	218	245	247	232	304	260	269	242	232	269	246	191	202	275	254	252	206		330.56	298.59	261.46	266.95	262.43	337.01	265.23	256.61	239.63	231.58	247.2	301.77	260.22	239.44	228.64	245.35	275.14	242.45	212.7	216.63	250.76	276.35
ENSMUSG00000000982	Ccl3		1	1	1	0	1	2	1	0	1	0	0	2	3	3	3	2	6	1	0	2	2	0	3	1		0.89	0.92	1.08	0	0.92	1.82	1.18	0	0.98	0	0	1.99	3	2.67	2.83	2.12	6.14	0.99	0	2.14	1.82	0
ENSMUSG00000000983	Wfdc18		8	6	3	7	4	1	2	2	8	4	4	4	4	4	4	3	7	1	7	3	5	6	11	0		7.11	5.53	3.23	6.6	3.68	0.91	2.37	2.35	7.82	3.75	4.26	3.97	4	3.56	3.78	3.17	7.16	0.99	7.8	3.22	4.56	6.53
ENSMUSG00000001016	Ilf2		1273	1291	1036	1224	1276	1383	1015	957	1179	1214	1130	1310	1202	1348	1242	1028	1167	1135	1136	1177	1271	1146	1163	1341		1131.2	1189.74	1114.7	1154.58	1174.95	1259.67	1201.82	1126.5	1153.17	1138.21	1204.03	1300.39	1203.03	1199.85	1173.45	1087.15	1193.62	1118.64	1265.07	1262.25	1158.96	1246.84
ENSMUSG00000001017	Chtop		2780	2607	2227	2646	2758	3064	1936	2188	2461	2726	2531	2543	2538	2853	2631	2374	2405	2466	2308	2420	2662	2282	2593	2769		2470.33	2402.51	2396.18	2495.93	2539.59	2790.77	2292.35	2575.54	2407.09	2555.82	2696.81	2524.34	2540.18	2539.45	2485.78	2510.6	2459.86	2430.46	2570.24	2595.28	2427.34	2482.8
ENSMUSG00000001018	Snapin		828	630	570	593	592	704	476	542	611	619	526	659	608	675	654	515	564	614	659	561	611	536	695	664		735.77	580.58	613.3	559.37	545.12	641.22	563.61	638	597.62	580.36	560.46	654.17	608.52	600.82	617.9	544.63	576.87	605.15	733.88	601.63	557.14	583.16
ENSMUSG00000001020	S100a4		0	3	4	4	1	1	7	3	6	1	4	2	1	4	3	1	6	7	2	3	6	4	2	2		0	2.76	4.3	3.77	0.92	0.91	8.29	3.53	5.87	0.94	4.26	1.99	1	3.56	2.83	1.06	6.14	6.9	2.23	3.22	5.47	4.35
ENSMUSG00000001021	S100a3		1	5	1	0	2	0	6	6	5	5	8	3	7	9	3	11	5	3	6	6	5	5	7	15		0.89	4.61	1.08	0	1.84	0	7.1	7.06	4.89	4.69	8.52	2.98	7.01	8.01	2.83	11.63	5.11	2.96	6.68	6.43	4.56	5.44
ENSMUSG00000001025	S100a6		127	105	73	66	102	99	137	128	119	153	148	103	122	174	172	151	157	155	161	187	267	141	138	195		112.85	96.76	78.55	62.26	93.92	90.17	162.22	150.67	116.39	143.45	157.7	102.24	122.1	154.88	162.51	159.69	160.58	152.77	179.29	200.54	243.46	153.41
ENSMUSG00000001029	Icam2		40	29	29	23	23	31	17	15	28	39	29	25	26	27	33	23	16	35	31	15	27	24	35	17		35.54	26.73	31.2	21.7	21.18	28.24	20.13	17.66	27.39	36.57	30.9	24.82	26.02	24.03	31.18	24.32	16.36	34.5	34.52	16.09	24.62	26.11
ENSMUSG00000001034	Mapk7		322	324	193	259	235	337	155	194	237	221	193	351	228	270	250	205	232	270	222	225	242	224	229	226		286.13	298.59	207.66	244.31	216.39	306.95	183.53	228.36	231.81	207.2	205.64	348.43	228.2	240.33	236.2	216.8	237.29	266.11	247.22	241.3	220.67	243.71
ENSMUSG00000001036	Epn2		2525	2528	1903	2351	2286	2632	1627	1905	2113	2171	1937	2072	2075	2157	2061	1943	2092	1948	1933	1940	2139	1823	1804	2167		2243.74	2329.71	2047.57	2217.66	2104.97	2397.3	1926.47	2242.41	2066.72	2035.47	2063.89	2056.8	2076.79	1919.94	1947.25	2054.8	2139.72	1919.92	2152.63	2080.52	1950.44	1983.41
ENSMUSG00000001039	B9d1		130	183	124	170	144	123	102	96	107	117	112	105	123	108	146	114	134	153	114	120	123	105	135	138		115.52	168.65	133.42	160.36	132.6	112.03	120.77	113	104.66	109.7	119.34	104.23	123.11	96.13	137.94	120.56	137.06	150.79	126.95	128.69	112.16	114.24
ENSMUSG00000001052	Sec24b		1042	994	907	975	1085	1152	916	822	1036	1152	934	960	987	1122	1014	916	995	900	847	893	1066	910	955	917		925.93	916.03	975.9	919.7	999.08	1049.27	1084.6	967.59	1013.31	1080.08	995.19	952.96	987.85	998.69	958.03	968.71	1017.7	887.03	943.24	957.68	972.03	990.07
ENSMUSG00000001053	N4bp3		226	209	248	196	264	309	169	238	221	280	242	270	299	303	237	268	270	245	303	253	332	231	298	296		200.83	192.61	266.84	184.88	243.09	281.45	200.11	280.15	216.16	262.52	257.85	268.02	299.26	269.7	223.92	283.42	276.16	241.47	337.43	271.33	302.73	251.33
ENSMUSG00000001054	Rmnd5b		595	861	692	838	762	683	656	698	828	914	754	732	885	934	940	782	896	772	836	834	1071	794	863	1006		528.72	793.46	744.57	790.47	701.66	622.09	776.75	821.63	809.86	856.94	803.4	726.63	885.76	831.35	888.12	827	916.44	760.87	930.99	894.41	976.59	863.87
ENSMUSG00000001056	Nhp2		356	492	411	499	445	413	321	378	404	381	383	358	423	518	519	384	416	406	436	463	510	437	451	547		316.34	453.41	442.22	470.7	409.76	376.17	380.08	444.95	395.15	357.21	408.09	355.37	423.36	461.07	490.35	406.1	425.49	400.15	485.54	496.54	465.04	475.45
ENSMUSG00000001062	Vps9d1		585	887	715	708	835	721	747	657	855	897	754	844	919	1039	949	894	945	906	852	885	985	883	922	1011		519.84	817.42	769.32	667.84	768.87	656.71	884.5	773.37	836.27	841	803.4	837.81	919.79	924.81	896.62	945.44	966.56	892.94	948.81	949.1	898.17	960.7
ENSMUSG00000001065	Zfp276		384	232	206	226	270	310	226	218	278	307	290	307	315	333	350	313	324	364	306	286	359	306	362	307		341.23	213.8	221.65	213.18	248.62	282.36	267.6	256.61	271.91	287.83	309	304.75	315.27	296.4	330.68	331.01	331.39	358.75	340.77	306.72	327.35	332.93
ENSMUSG00000001076	C1ql4		305	0	0	0	1	6	1	2	0	1	1	0	0	0	0	0	0	2	0	0	3	1	0	0		271.03	0	0	0	0.92	5.46	1.18	2.35	0	0.94	1.07	0	0	0	0	0	0	1.97	0	0	2.74	1.09
ENSMUSG00000001082	Mfsd10		181	195	145	170	150	182	123	133	183	158	137	234	161	221	188	162	193	201	141	154	190	178	199	203		160.84	179.7	156.02	160.36	138.12	165.77	145.64	156.56	178.99	148.14	145.98	232.28	161.14	196.71	177.62	171.32	197.4	198.1	157.02	165.15	173.25	193.66
ENSMUSG00000001089	Luzp1		2557	1328	1479	1142	2025	2899	1523	1828	1920	2477	2135	1859	1965	2240	1673	1960	1732	2020	1776	2012	2169	1691	2196	1847		2272.17	1223.83	1591.36	1077.23	1864.64	2640.49	1803.33	2151.77	1877.94	2322.37	2274.87	1845.36	1966.69	1993.82	1580.66	2072.78	1771.51	1990.89	1977.79	2157.73	1977.8	1839.8
ENSMUSG00000001098	Kctd10		576	840	633	755	677	491	524	520	613	660	535	529	566	600	552	497	609	607	537	548	709	527	665	631		511.84	774.11	681.09	712.18	623.39	447.22	620.45	612.1	599.57	618.8	570.05	525.12	566.49	534.06	521.53	525.6	622.89	598.25	598.01	587.69	646.5	573.37
ENSMUSG00000001100	Poldip2		1613	1489	1306	1400	1425	1651	1178	1156	1359	1524	1242	1440	1427	1670	1466	1407	1389	1525	1355	1365	1581	1387	1552	1602		1433.32	1372.2	1405.22	1320.6	1312.15	1503.77	1394.83	1360.75	1329.23	1428.86	1323.36	1429.44	1428.23	1486.46	1385.09	1487.96	1420.69	1503.02	1508.96	1463.87	1441.63	1509.05
ENSMUSG00000001103	Sebox		39	3	11	2	22	82	8	19	17	15	19	55	16	14	14	20	22	28	16	18	14	26	16	14		34.66	2.76	11.84	1.89	20.26	74.69	9.47	22.37	16.63	14.06	20.24	54.6	16.01	12.46	13.23	21.15	22.5	27.6	17.82	19.3	12.77	28.29
ENSMUSG00000001105	Ift20		565	607	497	527	592	611	520	509	615	606	562	608	606	774	706	577	683	618	648	700	623	632	662	694		502.06	559.39	534.76	497.11	545.12	556.52	615.71	599.15	601.53	568.17	598.82	603.54	606.52	688.94	667.03	610.2	698.58	609.09	721.63	750.7	568.08	687.61
ENSMUSG00000001119	Col6a1		441	727	262	799	541	182	471	477	604	489	467	614	663	725	719	602	786	737	429	388	792	708	640	624		391.88	669.97	281.9	753.68	498.16	165.77	557.69	561.49	590.77	458.47	497.59	609.5	663.57	645.32	679.32	636.64	803.93	726.38	477.74	416.1	722.18	770.3
ENSMUSG00000001120	Pcbp3		914	1026	739	1087	944	1013	596	653	754	753	726	838	787	900	795	686	735	730	653	717	833	727	756	795		812.19	945.52	795.14	1025.35	869.24	922.67	705.7	768.66	737.48	705.99	773.56	831.85	787.68	801.09	751.12	725.47	751.77	719.48	727.19	768.93	759.57	790.97
ENSMUSG00000001123	Lgals9		113	98	100	89	95	82	90	88	98	108	87	132	101	120	107	72	113	98	102	73	119	77	109	120		100.41	90.31	107.6	83.95	87.48	74.69	106.57	103.59	95.85	101.26	92.7	131.03	101.09	106.81	101.09	76.14	115.58	96.59	113.59	78.29	108.51	83.78
ENSMUSG00000001127	Araf		2909	2644	2186	2726	2395	2364	1743	1752	2208	2065	1826	2100	2054	2385	2240	1848	2055	2132	1760	2061	2336	2014	2142	2170		2584.96	2436.61	2352.07	2571.39	2205.33	2153.19	2063.82	2062.31	2159.64	1936.09	1945.62	2084.59	2055.77	2122.88	2116.37	1954.33	2101.88	2101.27	1959.97	2210.28	2130.08	2191.22
ENSMUSG00000001128	Cfp		74	59	39	41	55	59	50	47	51	51	40	119	69	83	85	63	77	117	39	34	64	68	65	54		65.76	54.37	41.96	38.67	50.64	53.74	59.2	55.32	49.88	47.82	42.62	118.13	69.06	73.88	80.31	66.63	78.76	115.31	43.43	36.46	58.36	73.98
ENSMUSG00000001131	Timp1		5	9	4	3	9	4	13	6	11	14	10	21	4	13	15	10	13	18	3	3	20	10	14	15		4.44	8.29	4.3	2.83	8.29	3.64	15.39	7.06	10.76	13.13	10.66	20.85	4	11.57	14.17	10.58	13.3	17.74	3.34	3.22	18.24	10.88
ENSMUSG00000001134	Uxt		44	34	38	50	37	56	34	31	30	52	32	51	41	43	38	26	45	48	38	57	46	36	54	55		39.1	31.33	40.89	47.16	34.07	51.01	40.26	36.49	29.34	48.75	34.1	50.63	41.04	38.27	35.9	27.5	46.03	47.31	42.32	61.13	41.94	39.17
ENSMUSG00000001138	Cnnm3		739	668	579	591	597	739	429	389	522	511	449	628	533	546	531	471	472	517	391	448	510	486	472	437		656.68	615.6	622.99	557.48	549.72	673.1	507.96	457.9	510.57	479.1	478.41	623.39	533.46	485.99	501.69	498.1	482.77	509.55	435.43	480.45	465.04	528.76
ENSMUSG00000001143	Lman2l		1097	1187	791	1303	937	900	587	521	709	675	563	667	610	679	664	594	707	737	456	470	722	585	633	660		974.8	1093.89	851.09	1229.1	862.8	819.74	695.05	613.28	693.47	632.86	599.88	662.11	610.52	604.38	627.35	628.18	723.13	726.38	507.81	504.04	658.35	636.48
ENSMUSG00000001150	Mcm3ap		940	1215	1065	1120	1128	963	855	844	1054	1109	1013	948	1001	1012	980	900	985	916	826	901	1069	883	1014	1075		835.29	1119.7	1145.91	1056.48	1038.67	877.13	1012.37	993.49	1030.91	1039.77	1079.36	941.05	1001.86	900.78	925.91	951.79	1007.47	902.8	919.85	966.26	974.76	960.7
ENSMUSG00000001151	Pcnt		695	662	936	678	945	1424	734	562	769	793	596	1020	675	774	570	696	654	783	679	617	731	643	850	680		617.58	610.07	1007.11	639.55	870.16	1297.02	869.1	661.54	752.16	743.49	635.04	1012.52	675.58	688.94	538.54	736.05	668.92	771.71	756.15	661.69	666.56	699.58
ENSMUSG00000001156	Mxd1		431	375	345	329	368	498	373	440	502	613	529	476	551	583	610	559	425	505	496	451	616	442	464	506		382.99	345.59	371.21	310.34	338.86	453.59	441.66	517.93	491	574.73	563.66	472.51	551.47	518.93	576.33	591.16	434.7	497.72	552.36	483.67	561.7	480.89
ENSMUSG00000001157	Gmcl1		462	463	437	497	429	438	336	354	397	439	406	378	434	453	491	415	434	378	359	423	435	387	391	451		410.54	426.68	470.2	468.81	395.03	398.94	397.85	416.7	388.3	411.59	432.6	375.23	434.37	403.21	463.9	438.88	443.9	372.55	399.79	453.64	396.65	421.05
ENSMUSG00000001158	Snrnp27		467	489	371	489	477	517	353	367	444	477	427	441	475	527	554	443	441	477	446	456	570	490	489	522		414.98	450.64	399.18	461.27	439.23	470.9	417.97	432	434.27	447.22	454.97	437.76	475.41	469.08	523.42	468.49	451.06	470.13	496.67	489.03	519.75	533.12
ENSMUSG00000001166	Oas1c		19	14	15	9	19	13	11	8	12	6	8	16	17	21	19	18	11	11	20	17	11	12	17	14		16.88	12.9	16.14	8.49	17.5	11.84	13.02	9.42	11.74	5.63	8.52	15.88	17.01	18.69	17.95	19.04	11.25	10.84	22.27	18.23	10.03	13.06
ENSMUSG00000001173	Ocrl		1346	1316	1123	1336	1264	1185	949	914	1174	1108	1024	1058	1087	1119	982	853	1028	992	928	967	1117	956	1076	1085		1196.07	1212.77	1208.31	1260.23	1163.9	1079.33	1123.68	1075.89	1148.28	1038.83	1091.08	1050.24	1087.94	996.02	927.8	902.08	1051.45	977.7	1033.44	1037.04	1018.53	1040.12
ENSMUSG00000001175	Calm1		45487	65902	48971	60278	61896	46603	49493	53577	62369	68360	58800	50383	63581	69013	68050	60513	57102	51991	54924	58013	65504	53152	57877	66247		40420.1	60732.7	52691.3	56859.2	56994.3	42447.2	58602.8	63066.5	61002.9	64092.4	62652.1	50013.4	63635.7	61428.3	64294.1	63994.9	58404.6	51241.7	61164.5	62214.9	59729.7	57829
ENSMUSG00000001211	Agpat3		5405	4757	4054	4222	4936	5944	4200	4248	5092	5473	4952	4842	4978	5663	4924	4863	5060	5130	4674	4911	5541	4505	5570	5213		4802.93	4383.86	4361.98	3982.54	4545.11	5413.95	4973.07	5000.4	4980.46	5131.33	5276.41	4806.48	4982.28	5040.62	4652.23	5142.82	5175.43	5056.06	5205.06	5266.71	5052.55	4901.41
ENSMUSG00000001227	Sema6b		2249	3659	3142	3406	3115	2423	2257	2056	2720	2571	2207	2467	2668	2946	2772	2499	2584	2384	2418	2528	2857	2390	2631	2851		1998.48	3371.99	3380.69	3212.82	2868.32	2206.93	2672.43	2420.16	2660.42	2410.5	2351.58	2448.9	2670.3	2622.23	2619	2642.79	2642.95	2349.64	2692.74	2711.11	2605.15	2600.3
ENSMUSG00000001228	Uhrf1		10	10	9	8	13	5	7	18	13	9	18	7	8	11	16	8	14	13	17	5	8	17	9	15		8.89	9.22	9.68	7.55	11.97	4.55	8.29	21.19	12.72	8.44	19.18	6.95	8.01	9.79	15.12	8.46	14.32	12.81	18.93	5.36	7.29	18.5
ENSMUSG00000001229	Dpp9		1281	1385	1173	1384	1563	1268	1073	1235	1389	1511	1308	1210	1394	1525	1416	1265	1369	1251	1148	1293	1484	1294	1288	1431		1138.31	1276.36	1262.11	1305.5	1439.22	1154.93	1270.5	1453.74	1358.58	1416.67	1393.69	1201.12	1395.2	1357.4	1337.85	1337.79	1400.23	1232.97	1278.44	1386.65	1353.18	1407.86
ENSMUSG00000001240	Ramp2		362	267	188	355	232	298	193	151	183	251	158	267	207	215	255	200	251	275	183	180	215	186	267	275		321.68	246.06	202.28	334.87	213.63	271.43	228.52	177.75	178.99	235.33	168.35	265.04	207.18	191.37	240.93	211.51	256.73	271.04	203.79	193.04	196.05	202.37
ENSMUSG00000001247	Lsr		93	61	68	72	78	95	79	50	83	80	73	78	59	104	94	61	77	117	50	53	102	37	102	81		82.64	56.22	73.17	67.92	71.82	86.53	93.54	58.86	81.18	75.01	77.78	77.43	59.05	92.57	88.81	64.51	78.76	115.31	55.68	56.84	93.01	40.26
ENSMUSG00000001248	Gramd1a		1224	1564	1186	1417	1386	1127	1042	1163	1393	1396	1293	1399	1435	1646	1622	1385	1562	1497	1257	1294	1567	1430	1513	1534		1087.66	1441.32	1276.1	1336.63	1276.24	1026.5	1233.79	1368.99	1362.49	1308.85	1377.71	1388.74	1436.23	1465.1	1532.48	1464.69	1597.63	1475.42	1399.82	1387.73	1428.86	1555.83
ENSMUSG00000001249	Hpn		11	12	6	11	10	27	6	16	8	16	11	25	11	13	19	9	16	18	8	13	19	8	19	15		9.77	11.06	6.46	10.38	9.21	24.59	7.1	18.83	7.82	15	11.72	24.82	11.01	11.57	17.95	9.52	16.36	17.74	8.91	13.94	17.33	8.7
ENSMUSG00000001260	Gabrg1		670	667	491	653	526	396	339	260	361	393	386	280	313	431	419	329	337	337	262	255	315	332	462	301		595.37	614.68	528.3	615.96	484.34	360.69	401.4	306.05	353.09	368.47	411.29	277.95	313.27	383.63	395.87	347.93	344.69	332.14	291.77	273.47	287.23	361.21
ENSMUSG00000001270	Ckb		25787	14918	15145	15036	18786	32434	16327	18363	20515	23224	22337	25623	22319	27113	25406	21412	21402	24556	22119	21909	25481	20589	25079	25569		22914.5	13747.8	16295.5	14183.2	17298.3	29541.8	19332.2	21615.4	20065.6	21774.2	23800.3	25435	22338.2	24133.2	24003.7	22644	21890.2	24202.1	24632.2	23495.9	23234.8	22400.7
ENSMUSG00000001280	Sp1		529	337	300	315	361	571	310	342	378	421	375	463	312	397	344	377	269	355	281	308	369	245	371	275		470.07	310.57	322.79	297.13	332.41	520.08	367.06	402.57	369.72	394.72	399.57	459.6	312.27	353.37	325.01	398.69	275.14	349.88	312.93	330.31	336.47	266.56
ENSMUSG00000001281	Itgb7		24	8	3	15	8	38	9	12	12	5	7	25	12	7	8	7	6	27	13	11	12	11	14	11		21.33	7.37	3.23	14.15	7.37	34.61	10.66	14.13	11.74	4.69	7.46	24.82	12.01	6.23	7.56	7.4	6.14	26.61	14.48	11.8	10.94	11.97
ENSMUSG00000001285	Myg1		429	393	352	421	352	388	259	285	341	347	308	374	352	415	411	321	356	388	316	311	407	323	375	395		381.21	362.17	378.74	397.12	324.12	353.4	306.67	335.48	333.53	325.34	328.18	371.26	352.3	369.39	388.32	339.47	364.12	382.41	351.9	333.53	371.12	351.42
ENSMUSG00000001288	Rarg		150	164	144	130	133	121	135	99	125	164	131	144	139	181	158	128	117	180	114	120	179	128	157	99		133.29	151.14	154.94	122.63	122.47	110.21	159.85	116.53	122.26	153.76	139.58	142.94	139.12	161.11	149.28	135.37	119.67	177.41	126.95	128.69	163.22	139.26
ENSMUSG00000001289	Pfdn5		1260	1253	1048	1316	1238	1142	1086	940	1157	1240	1114	1107	1279	1547	1563	1172	1301	1317	1263	1216	1381	1191	1418	1392		1119.65	1154.72	1127.62	1241.36	1139.96	1040.16	1285.89	1106.49	1131.66	1162.59	1186.98	1098.88	1280.1	1376.98	1476.73	1239.44	1330.68	1298.02	1406.5	1304.08	1259.26	1295.8
ENSMUSG00000001300	Efnb2		987	1940	1774	2366	1591	721	960	937	1258	1327	1026	935	1220	1253	1217	1120	937	929	866	982	1218	911	1070	1002		877.06	1787.83	1908.77	2231.81	1465.01	656.71	1136.7	1102.96	1230.44	1244.16	1093.21	928.14	1221.05	1115.29	1149.83	1184.44	958.37	915.61	964.4	1053.13	1110.63	991.16
ENSMUSG00000001305	Rrp15		112	126	83	131	116	99	87	99	112	115	105	116	98	118	108	101	118	99	93	80	124	94	103	108		99.52	116.12	89.31	123.57	106.81	90.17	103.01	116.53	109.55	107.82	111.88	115.15	98.08	105.03	102.04	106.81	120.69	97.57	103.57	85.79	113.07	102.27
ENSMUSG00000001313	Rnd2		2375	1686	1005	1663	1290	1297	885	984	1043	1159	1233	996	1092	1536	1378	1183	1254	1283	1171	1102	1240	1026	1563	1184		2110.44	1553.75	1081.35	1568.68	1187.84	1181.34	1047.9	1158.29	1020.15	1086.65	1313.78	988.69	1092.94	1367.19	1301.94	1251.07	1282.61	1264.51	1304.05	1181.82	1130.69	1116.28
ENSMUSG00000001323	Srr		844	1363	1134	1335	1295	821	1048	1056	1270	1322	1015	1029	1158	1115	1060	1041	1155	896	1005	1157	1281	1067	1041	1214		749.99	1256.09	1220.15	1259.28	1192.45	747.79	1240.9	1243.04	1242.18	1239.47	1081.49	1021.45	1159	992.46	1001.49	1100.9	1181.35	883.09	1119.19	1240.8	1168.08	1160.89
ENSMUSG00000001333	Sync		17	9	23	4	15	12	12	4	15	3	11	5	13	6	4	8	5	9	7	11	13	11	15	15		15.11	8.29	24.75	3.77	13.81	10.93	14.21	4.71	14.67	2.81	11.72	4.96	13.01	5.34	3.78	8.46	5.11	8.87	7.8	11.8	11.85	11.97
ENSMUSG00000001334	Fndc5		2718	652	648	709	1081	3270	885	936	1140	1252	1225	1922	1330	1707	1401	1220	1147	1684	1288	1272	1350	1189	1485	1203		2415.24	600.86	697.23	668.79	995.39	2978.4	1047.9	1101.78	1115.03	1173.84	1305.25	1907.9	1331.14	1519.4	1323.67	1290.2	1173.17	1659.73	1434.34	1364.13	1230.99	1293.62
ENSMUSG00000001348	Acp5		4	5	2	7	3	2	1	0	3	1	1	3	1	5	4	0	1	2	1	2	2	3	6	3		3.55	4.61	2.15	6.6	2.76	1.82	1.18	0	2.93	0.94	1.07	2.98	1	4.45	3.78	0	1.02	1.97	1.11	2.14	1.82	3.26
ENSMUSG00000001349	Cnn1		12	8	8	3	5	8	6	3	12	10	14	7	5	11	19	8	6	9	3	2	19	4	11	2		10.66	7.37	8.61	2.83	4.6	7.29	7.1	3.53	11.74	9.38	14.92	6.95	5	9.79	17.95	8.46	6.14	8.87	3.34	2.14	17.33	4.35
ENSMUSG00000001366	Fbxo9		1931	1470	1402	1509	1515	1943	1201	1331	1478	1717	1599	1512	1513	1861	1599	1401	1477	1589	1492	1556	1700	1421	1782	1704		1715.9	1354.69	1508.51	1423.41	1395.02	1769.74	1422.06	1566.75	1445.63	1609.81	1703.75	1500.91	1514.3	1656.47	1510.75	1481.61	1510.69	1566.1	1661.52	1668.7	1550.14	1546.04
ENSMUSG00000001376	Vps50		1005	1381	1150	1124	1259	1221	1101	1194	1349	1456	1272	1104	1305	1310	1261	1127	1186	1140	1296	1436	1571	1215	1251	1560		893.05	1272.68	1237.36	1060.25	1159.3	1112.12	1303.65	1405.48	1319.45	1365.1	1355.33	1095.9	1306.12	1166.03	1191.4	1191.85	1213.06	1123.57	1443.25	1540.01	1432.51	1321.91
ENSMUSG00000001380	Hars		1486	1517	1303	1524	1478	1365	1113	1237	1413	1454	1268	1401	1331	1515	1422	1241	1331	1319	1328	1412	1601	1319	1371	1617		1320.47	1398.01	1401.99	1437.56	1360.95	1243.28	1317.86	1456.1	1382.05	1363.23	1351.07	1390.72	1332.15	1348.5	1343.51	1312.41	1361.36	1299.99	1478.89	1514.27	1459.87	1435.06
ENSMUSG00000001383	Zmat2		2350	2980	2370	3031	2811	2507	2183	2296	2575	2845	2449	2357	2729	3076	3067	2510	2667	2578	2598	2704	3123	2376	2539	3082		2088.23	2746.25	2550.05	2859.09	2588.39	2283.44	2584.81	2702.67	2518.6	2667.39	2609.44	2339.71	2731.35	2737.94	2897.72	2654.43	2727.84	2540.84	2893.19	2899.85	2847.7	2585.07
ENSMUSG00000001403	Ube2c		6	2	4	1	3	1	3	10	3	7	6	1	5	5	4	9	6	9	10	5	4	7	6	3		5.33	1.84	4.3	0.94	2.76	0.91	3.55	11.77	2.93	6.56	6.39	0.99	5	4.45	3.78	9.52	6.14	8.87	11.14	5.36	3.65	7.62
ENSMUSG00000001415	Smg5		1490	1386	1189	1225	1381	1475	1152	1378	1543	1592	1469	1457	1470	1689	1586	1452	1498	1463	1462	1542	1785	1529	1638	1706		1324.03	1277.28	1279.33	1155.52	1271.64	1343.47	1364.04	1622.07	1509.2	1492.61	1565.24	1446.31	1471.26	1503.38	1498.46	1535.55	1532.17	1441.91	1628.11	1653.69	1627.65	1663.54
ENSMUSG00000001416	Cct3		2498	2063	1846	2206	2027	2220	1476	1605	1884	1833	1742	1807	1819	2100	1839	1646	1750	1818	1613	1714	2015	1651	1719	1927		2219.74	1901.18	1986.24	2080.88	1866.48	2022.04	1747.68	1889.28	1842.73	1718.57	1856.12	1793.74	1820.57	1869.21	1737.5	1740.71	1789.92	1791.8	1796.27	1838.15	1837.37	1796.28
ENSMUSG00000001418	Glmp		686	575	480	572	581	698	448	423	535	547	478	571	533	667	561	554	569	750	530	503	624	498	593	602		609.59	529.9	516.47	539.56	534.99	635.76	530.46	497.92	523.28	512.85	509.31	566.81	533.46	593.7	530.04	585.88	581.98	739.19	590.22	539.43	568.99	541.82
ENSMUSG00000001419	Mef2d		3020	4753	4138	4100	4433	4200	3850	4077	4701	5482	4198	4032	4708	5130	4588	4582	4127	4267	4175	4323	5157	4320	4315	4984		2683.6	4380.18	4452.36	3867.46	4081.94	3825.47	4558.64	4799.12	4598.03	5139.77	4473.02	4002.42	4712.05	4566.2	4334.77	4845.65	4221.15	4205.5	4649.37	4636.12	4702.4	4700.13
ENSMUSG00000001420	Tmem79		3	3	8	3	2	8	5	1	6	6	11	12	5	4	5	3	8	10	5	5	7	8	5	3		2.67	2.76	8.61	2.83	1.84	7.29	5.92	1.18	5.87	5.63	11.72	11.91	5	3.56	4.72	3.17	8.18	9.86	5.57	5.36	6.38	8.7
ENSMUSG00000001424	Snd1		1606	1755	1434	1915	1656	1539	1154	1178	1396	1426	1184	1489	1337	1539	1450	1317	1329	1298	1158	1270	1445	1304	1357	1567		1427.1	1617.34	1542.94	1806.39	1524.86	1401.76	1366.41	1386.65	1365.42	1336.98	1261.57	1478.08	1338.15	1369.86	1369.97	1392.78	1359.32	1279.29	1289.57	1361.99	1317.62	1418.74
ENSMUSG00000001435	Col18a1		734	111	136	86	143	1179	129	88	156	143	213	803	106	108	140	122	111	670	77	61	202	85	226	133		652.24	102.29	146.33	81.12	131.68	1073.86	152.74	103.59	152.58	134.07	226.95	797.11	106.09	96.13	132.27	129.02	113.53	660.34	85.75	65.42	184.19	92.48
ENSMUSG00000001436	Slc19a1		266	269	242	255	231	269	231	182	242	295	218	292	204	275	229	228	232	303	206	230	313	238	301	271		236.37	247.9	260.38	240.54	212.71	245.01	273.52	214.24	236.7	276.58	232.28	289.86	204.18	244.78	216.36	241.12	237.29	298.63	229.41	246.66	285.41	258.94
ENSMUSG00000001440	Kpnb1		3301	3350	2845	3258	3364	3155	2485	2438	3015	3113	2689	2678	2783	2937	2666	2588	2509	2506	2441	2651	2971	2470	2685	2946		2933.3	3087.23	3061.13	3073.22	3097.6	2873.66	2942.4	2869.82	2948.96	2918.66	2865.16	2658.35	2785.39	2614.22	2518.85	2736.91	2566.24	2469.88	2718.35	2843.02	2709.1	2687.34
ENSMUSG00000001441	Npepps		3714	3479	3152	3706	3589	3677	2642	2670	3110	3078	2798	3181	3015	3192	3126	2918	2827	2759	2283	2504	2816	2591	2514	2764		3300.29	3206.11	3391.45	3495.81	3304.78	3349.11	3128.3	3142.91	3041.88	2885.85	2981.3	3157.66	3017.59	2841.19	2953.46	3085.9	2891.49	2719.24	2542.4	2685.37	2567.76	2818.99
ENSMUSG00000001445	Mrpl10		844	864	686	870	785	777	535	533	656	708	572	688	646	773	664	589	660	630	606	656	692	607	692	715		749.99	796.23	738.11	820.66	722.83	707.71	633.47	627.4	641.63	663.8	609.47	682.95	646.56	688.05	627.35	622.89	675.06	620.92	674.85	703.51	631	660.41
ENSMUSG00000001467	Cyp51		1628	1516	1243	1536	1286	1039	972	1212	1157	1225	1248	1005	1055	1179	1197	1174	1116	1122	972	971	1240	941	1201	1232		1446.65	1397.09	1337.43	1448.88	1184.16	946.35	1150.91	1426.67	1131.66	1148.53	1329.76	997.63	1055.91	1049.43	1130.93	1241.55	1141.46	1105.83	1082.44	1041.33	1130.69	1023.8
ENSMUSG00000001472	Tcf25		9331	9174	7986	8722	10010	9715	7690	8224	9529	10452	9480	9030	9693	11314	9951	9327	9833	9617	8917	9625	10563	9308	10732	10218		8291.6	8454.4	8592.69	8227.32	9217.29	8848.68	9105.45	9680.63	9320.27	9799.5	10101	8963.76	9701.34	10070.6	9401.77	9863.68	10057.3	9478.39	9930.16	10322.1	9631.84	10127
ENSMUSG00000001473	Tubb6		91	88	100	105	111	110	80	72	90	97	80	92	81	104	108	94	62	92	63	76	99	73	105	63		80.86	81.1	107.6	99.04	102.21	100.19	94.73	84.75	88.03	90.94	85.24	91.33	81.07	92.57	102.04	99.41	63.41	90.67	70.16	81.5	90.27	79.42
ENSMUSG00000001482	Def8		1082	840	694	831	832	1189	630	682	816	772	731	894	751	774	723	692	809	811	703	731	790	717	780	749		961.47	774.11	746.72	783.87	766.11	1082.97	745.96	802.8	798.13	723.81	778.89	887.44	751.65	688.94	683.09	731.82	827.45	799.31	782.88	783.95	720.36	780.09
ENSMUSG00000001493	Meox1		9	8	6	15	6	10	7	3	8	12	1	5	1	4	5	5	2	5	6	0	4	1	5	6		8	7.37	6.46	14.15	5.52	9.11	8.29	3.53	7.82	11.25	1.07	4.96	1	3.56	4.72	5.29	2.05	4.93	6.68	0	3.65	1.09
ENSMUSG00000001494	Sost		9	2	0	0	0	26	0	0	1	0	0	11	1	2	0	1	0	11	2	1	0	0	0	4		8	1.84	0	0	0	23.68	0	0	0.98	0	0	10.92	1	1.78	0	1.06	0	10.84	2.23	1.07	0	0
ENSMUSG00000001496	Nkx2-1		4	9	3	8	4	1	0	0	0	0	2	1	2	0	1	1	2	1	0	1	0	1	1	0		3.55	8.29	3.23	7.55	3.68	0.91	0	0	0	0	2.13	0.99	2	0	0.94	1.06	2.05	0.99	0	1.07	0	1.09
ENSMUSG00000001504	Irx2		246	2	3	3	4	123	0	2	2	17	181	20	0	57	10	17	13	21	0	1	4	9	127	0		218.6	1.84	3.23	2.83	3.68	112.03	0	2.35	1.96	15.94	192.86	19.85	0	50.74	9.45	17.98	13.3	20.7	0	1.07	3.65	9.79
ENSMUSG00000001506	Col1a1		276	342	404	301	426	479	535	168	436	379	289	617	287	264	340	254	283	832	137	124	452	144	423	271		245.26	315.17	434.69	283.93	392.26	436.29	633.47	197.76	426.45	355.34	307.93	612.47	287.25	234.99	321.23	268.62	289.46	820.01	152.57	132.98	412.16	156.67
ENSMUSG00000001507	Itga3		893	396	482	409	451	950	298	288	371	383	310	637	354	419	361	280	326	546	299	338	424	328	468	399		793.53	364.94	518.62	385.8	415.28	865.29	352.85	339.01	362.87	359.09	330.31	632.33	354.3	372.95	341.08	296.11	333.44	538.13	332.97	362.48	386.62	356.86
ENSMUSG00000001508	Sgca		5	5	5	11	0	11	1	2	2	3	7	2	4	5	2	5	6	9	4	2	8	4	5	3		4.44	4.61	5.38	10.38	0	10.02	1.18	2.35	1.96	2.81	7.46	1.99	4	4.45	1.89	5.29	6.14	8.87	4.45	2.14	7.29	4.35
ENSMUSG00000001510	Dlx3		5	0	0	0	2	7	0	0	0	1	0	4	0	2	2	1	1	3	0	0	0	0	2	0		4.44	0	0	0	1.84	6.38	0	0	0	0.94	0	3.97	0	1.78	1.89	1.06	1.02	2.96	0	0	0	0
ENSMUSG00000001517	Foxm1		24	28	19	28	21	17	18	11	30	24	13	20	20	16	18	23	20	22	19	13	26	25	21	19		21.33	25.8	20.44	26.41	19.34	15.48	21.31	12.95	29.34	22.5	13.85	19.85	20.02	14.24	17.01	24.32	20.46	21.68	21.16	13.94	23.71	27.2
ENSMUSG00000001518	Itfg2		552	300	307	315	351	638	262	280	334	358	329	464	341	424	383	331	330	415	332	378	423	362	425	344		490.51	276.47	330.32	297.13	323.2	581.11	310.22	329.59	326.68	335.65	350.55	460.6	341.29	377.4	361.86	350.05	337.53	409.02	369.72	405.38	385.71	393.85
ENSMUSG00000001520	Nrip2		452	286	201	276	249	280	117	126	159	150	170	213	174	235	150	180	213	189	139	160	179	197	263	154		401.65	263.57	216.27	260.35	229.28	255.03	138.54	148.32	155.52	140.64	181.14	211.44	174.15	209.17	141.72	190.36	217.86	186.28	154.79	171.59	163.22	214.33
ENSMUSG00000001521	Tulp3		369	252	191	215	223	313	216	166	196	198	196	306	250	245	222	237	241	304	158	158	226	209	224	191		327.9	232.23	205.51	202.81	205.34	285.09	255.76	195.4	191.71	185.64	208.84	303.76	250.22	218.07	209.75	250.64	246.5	299.62	175.95	169.44	206.08	227.39
ENSMUSG00000001524	Gtf2h4		223	237	158	211	185	233	169	165	214	204	188	202	218	229	228	183	226	226	187	204	238	201	227	249		198.16	218.41	170	199.03	170.35	212.22	200.11	194.22	209.31	191.26	200.32	200.52	218.19	203.83	215.42	193.53	231.16	222.74	208.25	218.78	217.02	218.69
ENSMUSG00000001525	Tubb5		8025	10272	9244	10033	9745	6989	7537	7517	9323	9289	8398	7864	9069	9751	9521	7991	8889	8302	7935	7969	10034	8200	8646	10367		7131.08	9466.27	9946.26	9463.96	8973.27	6365.77	8924.29	8848.41	9118.79	8709.1	8948.16	7806.31	9076.8	8679.34	8995.5	8450.8	9091.78	8182.35	8836.58	8546.2	9149.48	8921.55
ENSMUSG00000001542	Ell2		404	322	556	309	584	493	534	737	659	832	757	526	797	691	687	594	594	534	568	675	659	608	559	688		359	296.74	598.24	291.47	537.75	449.04	632.29	867.54	644.57	780.06	806.59	522.14	797.69	615.06	649.08	628.18	607.55	526.3	632.54	723.89	600.91	661.5
ENSMUSG00000001552	Jup		1719	626	789	599	884	2709	703	1018	1055	1134	1087	1657	1072	1207	1105	998	948	1345	986	804	1090	852	1043	968		1527.52	576.9	848.94	565.03	813.99	2467.43	832.4	1198.31	1031.89	1063.21	1158.21	1644.84	1072.92	1074.35	1044.01	1055.42	969.63	1325.62	1098.03	862.23	993.91	926.97
ENSMUSG00000001555	Fkbp10		123	120	105	120	127	127	95	85	130	84	80	118	82	112	115	84	108	146	99	83	103	97	148	121		109.3	110.59	112.98	113.19	116.94	115.67	112.49	100.06	127.15	78.76	85.24	117.13	82.07	99.69	108.65	88.83	110.46	143.9	110.25	89.01	93.92	105.54
ENSMUSG00000001558	Klhl10		6	4	4	4	4	3	5	1	2	1	3	2	4	4	1	8	1	7	3	2	2	5	2	1		5.33	3.69	4.3	3.77	3.68	2.73	5.92	1.18	1.96	0.94	3.2	1.99	4	3.56	0.94	8.46	1.02	6.9	3.34	2.14	1.82	5.44
ENSMUSG00000001569	Nom1		489	448	405	462	530	528	406	391	442	491	430	459	449	528	455	416	415	436	382	458	492	391	456	494		434.53	412.86	435.77	435.8	488.03	480.92	480.73	460.25	432.32	460.35	458.17	455.63	449.39	469.97	429.89	439.94	424.47	429.72	425.4	491.17	448.63	425.41
ENSMUSG00000001576	Ergic1		2017	2354	1813	2127	2249	2328	1755	2067	2375	2575	2230	2161	2354	2470	2243	2078	1975	2056	1952	2150	2347	2069	2127	2280		1792.32	2169.35	1950.73	2006.36	2070.9	2120.4	2078.03	2433.11	2322.98	2414.25	2376.09	2145.15	2356.03	2198.54	2119.2	2197.57	2020.05	2026.37	2173.79	2305.73	2140.11	2251.06
ENSMUSG00000001604	Tcea3		7	8	7	7	4	12	14	2	6	4	6	7	8	2	9	5	5	23	6	3	11	4	7	7		6.22	7.37	7.53	6.6	3.68	10.93	16.58	2.35	5.87	3.75	6.39	6.95	8.01	1.78	8.5	5.29	5.11	22.67	6.68	3.22	10.03	4.35
ENSMUSG00000001627	Ifrd1		415	421	437	468	514	578	575	598	781	757	701	609	615	685	750	593	615	527	659	673	715	609	672	803		368.77	387.98	470.2	441.46	473.3	526.46	680.84	703.92	763.89	709.74	746.92	604.53	615.53	609.72	708.6	627.12	629.03	519.4	733.88	721.75	651.97	662.59
ENSMUSG00000001630	Stk38l		390	401	295	361	371	410	330	389	418	451	423	330	392	452	441	338	315	363	365	385	411	328	346	362		346.56	369.55	317.41	340.53	341.62	373.44	390.74	457.9	408.84	422.84	450.71	327.58	392.34	402.32	416.66	357.45	322.19	357.77	406.47	412.89	374.77	356.86
ENSMUSG00000001632	Brpf1		810	657	473	608	596	1030	471	512	654	712	623	833	613	706	656	606	603	691	636	526	700	587	754	683		719.77	605.47	508.93	573.52	548.8	938.15	557.69	602.69	639.67	667.55	663.81	826.89	613.53	628.41	619.79	640.87	616.76	681.04	708.26	564.1	638.29	638.65
ENSMUSG00000001642	Akr1b3		330	290	243	288	273	269	234	223	262	317	241	269	258	322	257	232	250	286	257	304	262	263	291	288		293.24	267.25	261.46	271.67	251.38	245.01	277.07	262.5	256.26	297.21	256.79	267.03	258.22	286.61	242.82	245.35	255.7	281.88	286.2	326.02	238.9	286.14
ENSMUSG00000001663	Gstt1		186	114	116	164	149	172	115	111	117	164	125	179	118	155	172	155	112	196	146	131	208	156	153	212		165.28	105.06	124.81	154.7	137.2	156.66	136.17	130.66	114.44	153.76	133.19	177.69	118.1	137.97	162.51	163.92	114.55	193.18	162.59	140.49	189.66	169.73
ENSMUSG00000001665	Gstt3		45	13	14	10	18	33	17	11	20	23	16	20	10	23	15	11	22	33	12	15	22	15	26	8		39.99	11.98	15.06	9.43	16.57	30.06	20.13	12.95	19.56	21.56	17.05	19.85	10.01	20.47	14.17	11.63	22.5	32.52	13.36	16.09	20.06	16.32
ENSMUSG00000001666	Ddt		314	165	146	190	174	317	144	130	171	179	154	248	187	251	196	184	187	247	167	168	209	200	233	202		279.02	152.06	157.09	179.22	160.22	288.73	170.51	153.03	167.25	167.83	164.09	246.18	187.16	223.41	185.18	194.59	191.27	243.44	185.97	180.17	190.58	217.6
ENSMUSG00000001672	Marveld3		6	7	3	4	9	1	8	1	5	6	4	5	5	5	2	9	4	3	5	4	6	8	4	4		5.33	6.45	3.23	3.77	8.29	0.91	9.47	1.18	4.89	5.63	4.26	4.96	5	4.45	1.89	9.52	4.09	2.96	5.57	4.29	5.47	8.7
ENSMUSG00000001674	Ddx18		236	212	166	196	246	201	172	157	185	216	194	158	190	224	206	185	167	216	151	161	225	180	219	196		209.71	195.37	178.61	184.88	226.52	183.08	203.66	184.81	180.95	202.52	206.71	156.84	190.16	199.38	194.63	195.64	170.81	212.89	168.16	172.66	205.17	195.84
ENSMUSG00000001687	Ubl3		3934	2878	2347	2707	3179	4266	2448	2925	3147	3517	3368	3483	3387	3653	3498	3013	3171	3143	2990	3188	3665	2830	3355	3440		3495.78	2652.25	2525.3	2553.47	2927.25	3885.59	2898.59	3443.07	3078.07	3297.44	3588.64	3457.45	3389.91	3251.53	3304.93	3186.37	3243.34	3097.7	3329.73	3418.91	3341.92	3079.02
ENSMUSG00000001700	Gramd3		315	257	270	245	276	314	223	232	254	315	274	253	284	287	247	289	307	335	255	225	273	201	286	236		279.91	236.84	290.51	231.1	254.14	286	264.05	273.09	248.44	295.34	291.95	251.14	284.24	255.46	233.37	305.63	314	330.17	283.97	241.3	248.93	218.69
ENSMUSG00000001707	Eef1e1		450	446	363	476	434	421	257	330	324	356	352	323	335	367	399	330	309	374	319	349	396	300	381	385		399.87	411.02	390.58	449	399.63	383.46	304.3	388.45	316.9	333.78	375.06	320.63	335.29	326.67	376.98	348.99	316.05	368.61	355.25	374.28	361.09	326.4
ENSMUSG00000001729	Akt1		2966	3040	2396	2925	2904	2811	2255	2167	2716	3017	2542	2588	2777	3228	2944	2635	2743	2850	2860	2640	3118	2547	3178	2979		2635.61	2801.54	2578.02	2759.1	2674.03	2560.33	2670.06	2550.82	2656.51	2828.65	2708.53	2569.01	2779.39	2873.24	2781.51	2786.62	2805.57	2808.92	3184.96	2831.22	2843.14	2771.12
ENSMUSG00000001741	Il16		926	62	37	122	54	1364	23	18	37	29	27	594	15	28	27	34	29	377	18	16	33	12	33	24		822.85	57.14	39.81	115.08	49.72	1242.37	27.23	21.19	36.19	27.19	28.77	589.64	15.01	24.92	25.51	35.96	29.66	371.57	20.05	17.16	30.09	13.06
ENSMUSG00000001750	Tcirg1		196	187	143	166	164	139	120	132	136	140	168	143	182	194	179	172	141	253	145	120	151	145	183	124		174.17	172.33	153.86	156.59	151.01	126.6	142.09	155.38	133.02	131.26	179.01	141.95	182.16	172.68	169.12	181.9	144.22	249.35	161.48	128.69	137.69	157.76
ENSMUSG00000001751	Naglu		172	135	99	119	114	181	124	85	124	117	104	177	124	140	134	102	124	148	93	114	160	106	141	142		152.84	124.41	106.52	112.25	104.97	164.86	146.82	100.06	121.28	109.7	110.81	175.7	124.11	124.61	126.6	107.87	126.83	145.87	103.57	122.26	145.9	115.33
ENSMUSG00000001755	Coasy		414	355	341	353	443	398	269	299	356	325	283	353	326	373	384	310	355	332	312	303	339	314	325	354		367.88	327.15	366.91	332.98	407.92	362.51	318.51	351.96	348.2	304.71	301.54	350.41	326.28	332.01	362.81	327.84	363.1	327.22	347.45	324.95	309.12	341.63
ENSMUSG00000001761	Smo		504	364	342	413	329	368	256	156	278	276	207	304	247	268	220	203	223	382	152	138	249	191	366	230		447.86	335.45	367.98	389.58	302.95	335.18	303.12	183.63	271.91	258.77	220.56	301.77	247.21	238.55	207.86	214.68	228.09	376.49	169.27	148	227.05	207.81
ENSMUSG00000001763	Tspan33		567	772	500	907	558	362	331	344	425	436	388	395	459	530	474	407	431	367	366	450	477	415	449	495		503.84	711.44	537.98	855.56	513.81	329.72	391.93	404.93	415.69	408.78	413.42	392.1	459.39	471.75	447.84	430.42	440.83	361.71	407.59	482.59	434.95	451.52
ENSMUSG00000001767	Crnkl1		462	401	351	379	397	433	305	332	401	409	360	372	383	342	362	329	358	369	318	336	433	317	398	408		410.54	369.55	377.67	357.5	365.56	394.39	361.14	390.8	392.22	383.47	383.58	369.27	383.33	304.41	342.02	347.93	366.17	363.68	354.13	360.34	394.83	344.89
ENSMUSG00000001768	Rin2		641	634	577	690	764	507	696	641	780	775	678	594	701	692	766	713	767	713	727	665	742	708	860	833		569.6	584.27	620.83	650.87	703.5	461.79	824.11	754.53	762.91	726.62	722.42	589.64	701.6	615.95	723.72	754.03	784.5	702.72	809.6	713.17	676.59	770.3
ENSMUSG00000001773	Folh1		205	156	139	150	145	157	85	76	76	73	77	114	73	73	64	74	84	130	68	66	67	86	93	73		182.16	143.76	149.56	141.49	133.52	143	100.65	89.46	74.34	68.44	82.04	113.16	73.06	64.98	60.47	78.26	85.92	128.13	75.73	70.78	61.09	93.57
ENSMUSG00000001774	Chordc1		1947	1775	1735	1839	1812	1556	1257	1285	1565	1504	1464	1284	1568	1628	1652	1439	1455	1668	997	1198	1461	1129	1186	1333		1730.12	1635.77	1866.81	1734.7	1668.5	1417.25	1488.37	1512.6	1530.72	1410.11	1559.91	1274.58	1569.35	1449.08	1560.82	1521.8	1488.19	1643.96	1110.28	1284.77	1332.21	1228.34
ENSMUSG00000001783	Rtcb		2028	1789	1537	1926	1811	1758	1409	1429	1748	1743	1585	1638	1669	1927	1778	1573	1660	1613	1540	1523	1913	1550	1760	1869		1802.1	1648.67	1653.76	1816.76	1667.58	1601.23	1668.35	1682.1	1709.71	1634.19	1688.83	1625.98	1670.44	1715.22	1679.87	1663.51	1697.87	1589.75	1714.98	1633.31	1744.36	1686.39
ENSMUSG00000001785	Pwp1		359	398	319	374	356	347	250	252	319	321	269	288	295	344	323	268	284	314	311	256	388	284	294	328		319.01	366.78	343.23	352.79	327.81	316.06	296.02	296.63	312.01	300.96	286.62	285.89	295.25	306.19	305.17	283.42	290.48	309.47	346.34	274.54	353.8	308.99
ENSMUSG00000001786	Fbxo7		813	701	522	675	787	664	566	592	673	655	594	601	667	716	732	552	681	624	577	633	756	642	790	725		722.44	646.01	561.66	636.72	724.68	604.79	670.18	696.85	658.26	614.11	632.91	596.59	667.57	637.31	691.6	583.76	696.54	615.01	642.56	678.85	689.36	698.49
ENSMUSG00000001794	Capns1		2825	2384	1761	2346	2204	2335	1374	1393	1759	1670	1569	2004	1704	1925	1870	1513	1772	2135	1546	1536	2007	1637	2031	1886		2510.32	2197	1894.78	2212.94	2029.46	2126.78	1626.9	1639.73	1720.47	1565.74	1671.79	1989.3	1705.47	1713.44	1766.79	1600.06	1812.42	2104.23	1721.66	1647.25	1830.08	1781.05
ENSMUSG00000001802	Lrp3		1477	1559	1399	1597	1737	1605	1325	1399	1695	1943	1670	1627	1747	1949	1766	1713	1648	1576	1635	1683	1899	1652	1853	1727		1312.47	1436.71	1505.28	1506.42	1599.44	1461.88	1568.88	1646.79	1657.87	1821.7	1779.4	1615.06	1748.5	1734.8	1668.53	1811.57	1685.59	1553.29	1820.77	1804.9	1731.6	1797.37
ENSMUSG00000001815	Evx2		157	2	0	0	0	5	0	1	0	0	0	0	0	0	0	0	2	0	0	0	0	0	0	0		139.51	1.84	0	0	0	4.55	0	1.18	0	0	0	0	0	0	0	0	2.05	0	0	0	0	0
ENSMUSG00000001827	Folr1		5	7	2	3	9	0	1	2	0	2	2	0	0	29	1	1	0	2	8	1	2	1	4	3		4.44	6.45	2.15	2.83	8.29	0	1.18	2.35	0	1.88	2.13	0	0	25.81	0.94	1.06	0	1.97	8.91	1.07	1.82	1.09
ENSMUSG00000001829	Clpb		1165	1362	1167	1375	1311	1015	856	870	1091	1078	982	945	1001	1077	937	957	965	938	886	949	1112	876	944	1061		1035.23	1255.17	1255.66	1297.01	1207.18	924.49	1013.56	1024.09	1067.1	1010.7	1046.33	938.07	1001.86	958.64	885.28	1012.07	987.01	924.48	986.67	1017.74	1013.97	953.08
ENSMUSG00000001833	Septin7		6740	7257	7606	7039	8491	7653	7235	8573	8957	9259	8953	7758	9247	9001	8827	7989	8134	7075	7841	8126	8983	7455	7481	8744		5989.22	6687.77	8183.82	6639.77	7818.58	6970.56	8566.7	10091.5	8760.8	8680.98	9539.52	7701.09	9254.96	8011.77	8339.8	8448.69	8319.55	6973.03	8731.9	8714.58	8191.13	8110.99
ENSMUSG00000001844	Zdhhc4		274	257	165	300	212	189	188	172	212	216	168	250	201	226	221	168	219	239	213	205	211	230	257	235		243.48	236.84	177.53	282.98	195.21	172.15	222.6	202.46	207.36	202.52	179.01	248.17	201.17	201.16	208.8	177.67	224	235.56	237.2	219.85	192.4	250.24
ENSMUSG00000001847	Rac1		4472	4516	3694	4690	4481	4295	3400	3585	4256	4578	3848	3860	4200	4666	4131	3766	3939	3818	3655	3700	4343	3676	3980	4145		3973.86	4161.77	3974.63	4424	4126.14	3912	4025.82	4219.97	4162.78	4292.2	4100.09	3831.68	4203.61	4153.2	3902.99	3982.7	4028.86	3762.97	4070.28	3968	3960.15	3999.46
ENSMUSG00000001855	Nup214		646	634	631	625	690	725	475	546	610	693	532	576	544	645	546	521	534	531	541	537	600	563	646	629		574.04	584.27	678.94	589.55	635.36	660.35	562.43	642.71	596.64	649.74	566.85	571.77	544.47	574.11	515.86	550.98	546.18	523.35	602.47	575.9	547.11	612.54
ENSMUSG00000001864	Aif1l		211	80	68	78	90	95	58	77	77	84	82	71	79	91	71	65	85	103	79	69	82	52	100	53		187.5	73.72	73.17	73.58	82.87	86.53	68.68	90.64	75.31	78.76	87.37	70.48	79.07	81	67.08	68.74	86.94	101.52	87.98	74	74.77	56.58
ENSMUSG00000001870	Ltbp1		70	110	98	102	135	83	101	84	119	116	112	109	97	113	143	120	96	94	102	70	118	80	101	102		62.2	101.37	105.44	96.21	124.31	75.6	119.59	98.88	116.39	108.76	119.34	108.2	97.08	100.58	135.11	126.9	98.19	92.65	113.59	75.07	107.6	87.04
ENSMUSG00000001891	Ugp2		1394	1405	1126	1207	1324	1318	1046	1072	1287	1299	1158	1206	1198	1337	1374	1139	1131	1297	1094	1123	1313	1004	1187	1215		1238.72	1294.79	1211.54	1138.54	1219.15	1200.47	1238.53	1261.87	1258.81	1217.91	1233.86	1197.15	1199.03	1190.06	1298.16	1204.54	1156.8	1278.31	1218.3	1204.34	1197.26	1092.35
ENSMUSG00000001901	Kcnh6		24	52	47	43	34	34	27	24	34	20	41	28	30	42	38	31	34	22	47	31	40	37	38	41		21.33	47.92	50.57	40.56	31.31	30.97	31.97	28.25	33.26	18.75	43.69	27.79	30.03	37.38	35.9	32.78	34.78	21.68	52.34	33.25	36.47	40.26
ENSMUSG00000001909	Trmt1		618	727	596	673	691	693	627	600	697	727	674	804	804	1079	873	810	863	829	708	830	862	839	913	827		549.16	669.97	641.28	634.83	636.28	631.2	742.41	706.27	681.73	681.61	718.15	798.1	804.69	960.42	824.82	856.61	882.69	817.05	788.44	890.12	786.01	912.83
ENSMUSG00000001910	Nacc1		2089	2249	1868	1982	2213	2410	1804	1817	2157	2467	2017	2090	2258	2476	2150	2101	2036	2208	2064	2097	2361	2022	2296	2327		1856.3	2072.59	2009.91	1869.59	2037.75	2195.09	2136.05	2138.83	2109.75	2312.99	2149.14	2074.67	2259.94	2203.88	2031.33	2221.89	2082.45	2176.18	2298.51	2248.89	2152.87	2199.92
ENSMUSG00000001911	Nfix		4556	4656	4879	5693	5878	6401	4423	5556	5936	7222	5882	5639	6365	7133	6529	6336	4695	4660	4489	4957	5299	5180	4721	4736		4048.5	4290.79	5249.65	5370.11	5412.51	5830.2	5237.11	6540.08	5805.98	6771.14	6267.34	5597.63	6370.48	6349.07	6168.64	6700.57	4802.1	4592.84	4999.04	5316.04	4831.88	5635.81
ENSMUSG00000001918	Slc1a5		34	33	34	40	29	38	48	14	36	32	32	46	25	34	38	18	27	57	22	39	49	36	42	42		30.21	30.41	36.58	37.73	26.7	34.61	56.84	16.48	35.21	30	34.1	45.66	25.02	30.26	35.9	19.04	27.62	56.18	24.5	41.82	44.68	39.17
ENSMUSG00000001924	Uba1		7727	7690	7102	7825	7948	7864	5869	6366	7316	7374	6457	7059	7050	7611	6782	6516	6583	6377	5981	6279	7222	6436	6839	7557		6866.27	7086.8	7641.53	7381.19	7318.58	7162.74	6949.27	7493.54	7155.75	6913.65	6880	7007.22	7056.07	6774.53	6407.68	6890.93	6733.17	6285.09	6660.57	6733.8	6585.36	7002.33
ENSMUSG00000001930	Vwf		402	352	420	271	428	514	527	225	428	771	525	424	407	425	464	425	345	823	430	306	568	242	571	432		357.22	324.39	451.91	255.63	394.11	468.16	624	264.85	418.63	722.87	559.39	420.89	407.35	378.29	438.39	449.45	352.87	811.14	478.86	328.16	517.93	263.29
ENSMUSG00000001942	Siae		384	290	205	311	313	252	274	358	322	370	397	286	371	423	383	355	348	297	328	379	414	360	352	393		341.23	267.25	220.57	293.36	288.21	229.53	324.43	421.41	314.95	346.9	423.01	283.9	371.32	376.51	361.86	375.43	355.94	292.72	365.27	406.45	377.5	391.68
ENSMUSG00000001943	Vsig2		29	64	49	47	71	29	75	117	83	126	111	49	134	153	125	113	113	72	110	144	138	127	147	113		25.77	58.98	52.72	44.33	65.38	26.41	88.8	137.72	81.18	118.13	118.27	48.64	134.12	136.18	118.1	119.5	115.58	70.96	122.5	154.43	125.83	138.18
ENSMUSG00000001946	Esam		243	182	155	175	237	238	218	184	227	279	215	218	194	260	312	209	256	341	225	215	267	162	296	267		215.93	167.72	166.78	165.07	218.23	216.78	258.13	216.59	222.03	261.58	229.08	216.4	194.17	231.43	294.78	221.03	261.84	336.09	250.56	230.57	243.46	176.25
ENSMUSG00000001948	Spa17		40	35	18	27	31	32	24	26	19	26	18	23	25	25	30	19	26	27	21	17	31	20	28	20		35.54	32.25	19.37	25.47	28.55	29.15	28.42	30.61	18.58	24.38	19.18	22.83	25.02	22.25	28.34	20.09	26.59	26.61	23.39	18.23	28.27	21.76
ENSMUSG00000001962	Fam50a		289	285	271	282	236	319	200	181	238	230	209	283	233	282	239	226	243	299	231	247	283	273	292	257		256.81	262.64	291.59	266.01	217.31	290.55	236.81	213.06	232.79	215.64	222.69	280.92	233.2	251.01	225.81	239	248.54	294.69	257.25	264.89	258.05	297.02
ENSMUSG00000001964	Emd		555	558	520	629	589	552	537	585	691	741	516	618	582	730	793	631	607	614	694	626	693	534	591	695		493.18	514.23	559.5	593.33	542.36	502.78	635.84	688.61	675.86	694.74	549.8	613.47	582.5	649.77	749.23	667.31	620.85	605.15	772.85	671.34	631.91	580.99
ENSMUSG00000001983	Taco1		199	183	139	173	193	189	119	122	142	158	136	172	174	141	155	150	157	144	132	142	163	150	163	129		176.83	168.65	149.56	163.19	177.72	172.15	140.9	143.61	138.89	148.14	144.91	170.74	174.15	125.5	146.44	158.63	160.58	141.92	147	152.29	148.63	163.2
ENSMUSG00000001985	Grik3		1393	1788	2380	1871	2306	1801	1295	2238	2327	2367	1858	1551	2036	1919	1606	1792	1710	1520	1826	1870	2143	1939	1694	2124		1237.83	1647.75	2560.81	1764.88	2123.38	1640.4	1533.36	2634.39	2276.03	2219.23	1979.72	1539.62	2037.75	1708.1	1517.36	1895.11	1749.01	1498.09	2033.47	2005.45	1954.09	2109.62
ENSMUSG00000001986	Gria3		2783	5885	3870	4937	4966	3063	4143	4713	5265	5844	4713	3896	5303	5023	4808	4498	4712	3823	4566	4944	5807	4714	4607	5454		2473	5423.39	4164	4656.99	4572.73	2789.86	4905.58	5547.76	5149.67	5479.17	5021.75	3867.42	5307.56	4470.96	4542.63	4756.82	4819.49	3767.9	5084.79	5302.1	5295.1	5128.8
ENSMUSG00000001988	Npas1		207	187	163	238	178	88	167	136	152	169	123	133	138	180	168	192	173	127	147	161	159	160	137	181		183.94	172.33	175.38	224.5	163.9	80.15	197.74	160.09	148.67	158.45	131.06	132.02	138.12	160.22	158.73	203.05	176.95	125.17	163.7	172.66	144.98	174.08
ENSMUSG00000001995	Sipa1l2		1712	1292	1166	1480	1279	1306	953	1168	1145	1487	1432	1041	1214	1415	1230	1265	1019	1074	1105	1087	1045	932	1104	1075		1521.3	1190.66	1254.58	1396.06	1177.71	1189.54	1128.41	1374.88	1119.92	1394.17	1525.81	1033.36	1215.04	1259.49	1162.11	1337.79	1042.25	1058.52	1230.55	1165.73	952.88	1014.01
ENSMUSG00000001998	Ap4e1		163	151	127	145	144	180	100	128	140	157	116	140	120	138	131	132	126	162	112	122	157	145	153	128		144.84	139.16	136.65	136.78	132.6	163.95	118.41	150.67	136.93	147.2	123.6	138.97	120.1	122.83	123.77	139.6	128.87	159.67	124.73	130.84	143.16	157.76
ENSMUSG00000001999	Blvra		279	231	189	269	241	345	200	248	276	277	273	262	277	312	311	265	259	267	276	285	336	241	300	336		247.92	212.88	203.36	253.74	221.91	314.24	236.81	291.93	269.95	259.71	290.88	260.08	277.24	277.71	293.83	280.25	264.91	263.15	307.36	305.64	306.38	262.21
ENSMUSG00000002006	Pdzd4		1827	3105	2535	3082	2541	1910	2053	1967	2361	2465	2097	2046	2290	2846	2657	2335	2215	2198	2125	2178	2374	1976	2285	2602		1623.49	2861.45	2727.58	2907.2	2339.77	1739.68	2430.88	2315.39	2309.28	2311.11	2234.38	2030.99	2291.97	2533.22	2510.35	2469.36	2265.53	2166.32	2366.44	2335.76	2164.73	2149.88
ENSMUSG00000002007	Srpk3		38	30	25	41	36	13	23	25	28	19	34	25	46	57	50	36	55	36	30	18	32	56	45	23		33.77	27.65	26.9	38.67	33.15	11.84	27.23	29.43	27.39	17.81	36.23	24.82	46.04	50.74	47.24	38.07	56.25	35.48	33.41	19.3	29.18	60.93
ENSMUSG00000002010	Idh3g		2192	1791	1650	1783	2034	2436	1635	1618	1905	1931	1731	2199	2071	2267	2065	1707	1995	2125	1897	1964	2237	1970	2205	2146		1947.83	1650.52	1775.35	1681.87	1872.92	2218.77	1935.94	1904.58	1863.27	1810.45	1844.4	2182.87	2072.78	2017.85	1951.02	1805.22	2040.51	2094.37	2112.54	2106.25	2039.8	2143.35
ENSMUSG00000002012	Pnck		1728	2107	1556	2603	1562	874	916	729	1102	1016	776	962	1014	1171	1113	996	1056	1051	922	902	1230	1069	1135	1220		1535.51	1941.73	1674.21	2455.37	1438.3	796.06	1084.6	858.12	1077.86	952.57	826.84	954.94	1014.87	1042.3	1051.57	1053.31	1080.09	1035.85	1026.76	967.33	1121.57	1163.07
ENSMUSG00000002014	Ssr4		537	466	445	539	459	494	367	347	424	468	448	474	444	560	517	446	412	516	489	469	509	446	511	542		477.18	429.45	478.81	508.43	422.65	449.95	434.55	408.46	414.71	438.78	477.35	470.52	444.38	498.45	488.46	471.66	421.4	508.56	544.56	502.97	464.13	485.25
ENSMUSG00000002015	Bcap31		1376	970	799	1027	1023	1285	811	852	923	991	991	1119	977	1127	1047	829	934	1106	870	889	1054	869	1088	976		1222.72	893.91	859.7	968.75	941.99	1170.41	960.28	1002.91	902.78	929.13	1055.92	1110.79	977.84	1003.14	989.21	876.7	955.31	1090.06	968.85	953.39	961.09	945.47
ENSMUSG00000002017	Fam98a		596	501	426	455	538	618	380	473	486	489	506	531	483	552	481	493	491	545	359	444	512	404	483	490		529.61	461.7	458.36	429.19	495.39	562.89	449.94	556.78	475.35	458.47	539.15	527.1	483.42	491.33	454.45	521.37	502.2	537.15	399.79	476.16	466.87	439.55
ENSMUSG00000002020	Ltbp2		264	7	3	4	7	375	0	2	8	7	3	214	3	4	8	7	2	118	5	4	11	6	7	5		234.59	6.45	3.23	3.77	6.45	341.56	0	2.35	7.82	6.56	3.2	212.43	3	3.56	7.56	7.4	2.05	116.3	5.57	4.29	10.03	6.53
ENSMUSG00000002028	Kmt2a		2546	1867	2315	2386	2775	2869	1794	1872	2227	3503	1850	2098	2003	2386	2370	2571	1581	2267	2053	2051	2075	1673	2230	2257		2262.4	1720.55	2490.87	2250.67	2555.24	2613.16	2124.21	2203.57	2178.22	3284.31	1971.2	2082.61	2004.72	2123.77	2239.19	2718.94	1617.07	2234.33	2286.26	2199.56	1892.08	1820.21
ENSMUSG00000002031	Ift46		572	525	505	530	537	597	426	425	454	505	429	491	494	558	480	407	503	490	448	458	517	507	549	523		508.28	483.82	543.36	499.94	494.47	543.76	504.41	500.28	444.06	473.47	457.1	487.4	494.43	496.67	453.51	430.42	514.47	482.94	498.9	491.17	471.43	551.61
ENSMUSG00000002032	Tmem25		1110	645	569	641	726	1466	519	600	661	629	680	1047	814	787	755	711	770	1064	654	747	862	733	872	739		986.35	594.41	612.23	604.64	668.51	1335.27	614.53	706.27	646.52	589.73	724.55	1039.32	814.7	700.51	713.33	751.91	787.57	1048.67	728.31	801.11	786.01	797.5
ENSMUSG00000002043	Trappc6a		80	80	71	48	69	71	56	50	56	68	60	59	63	78	74	69	69	82	75	73	68	60	86	69		71.09	73.72	76.39	45.28	63.54	64.67	66.31	58.86	54.77	63.75	63.93	58.57	63.05	69.43	69.92	72.97	70.57	80.82	83.52	78.29	62.01	65.28
ENSMUSG00000002052	Supt6		3375	3756	3257	4008	3817	3413	2758	2798	3573	3626	2769	3075	3188	3206	3034	2839	2885	2881	2829	2826	3300	2812	3099	3533		2999.05	3461.38	3504.43	3780.68	3514.72	3108.65	3265.65	3293.58	3494.74	3399.64	2950.4	3052.44	3190.74	2853.65	2866.54	3002.36	2950.81	2839.48	3150.43	3030.69	3009.1	3059.44
ENSMUSG00000002055	Spag5		211	109	63	122	115	229	116	115	143	130	111	232	149	232	218	201	186	191	140	158	194	170	153	137		187.5	100.45	67.79	115.08	105.89	208.58	137.35	135.37	139.87	121.88	118.27	230.3	149.13	206.5	205.97	212.57	190.24	188.25	155.91	169.44	176.9	184.96
ENSMUSG00000002058	Unc119		539	458	399	451	412	369	320	238	329	354	236	359	388	479	418	356	318	349	341	357	405	328	452	362		478.96	422.07	429.31	425.42	379.37	336.1	378.9	280.15	321.79	331.9	251.46	356.37	388.33	426.36	394.93	376.48	325.25	343.97	379.74	382.86	369.3	356.86
ENSMUSG00000002059	Rab34		180	123	138	144	134	206	122	114	138	128	127	201	142	195	149	140	173	175	161	145	177	198	216	167		159.95	113.35	148.48	135.83	123.39	187.63	144.46	134.19	134.98	120.01	135.32	199.53	142.12	173.57	140.78	148.06	176.95	172.48	179.29	155.5	161.4	215.42
ENSMUSG00000002064	Sdf2		795	727	572	760	650	689	468	448	553	630	512	602	570	696	651	560	620	630	544	557	693	536	689	638		706.44	669.97	615.45	716.9	598.53	627.56	554.14	527.35	540.89	590.67	545.54	597.58	570.49	619.51	615.07	592.22	634.14	620.92	605.81	597.34	631.91	583.16
ENSMUSG00000002068	Ccne1		211	288	197	235	245	216	178	201	197	243	255	160	275	301	257	231	226	216	193	247	242	193	283	274		187.5	265.41	211.97	221.67	225.6	196.74	210.76	236.6	192.68	227.83	271.71	158.83	275.24	267.92	242.82	244.29	231.16	212.89	214.93	264.89	220.67	209.98
ENSMUSG00000002076	Hsf2bp		6	2	6	5	3	2	4	7	7	1	2	7	3	5	4	1	6	3	1	4	6	2	7	1		5.33	1.84	6.46	4.72	2.76	1.82	4.74	8.24	6.85	0.94	2.13	6.95	3	4.45	3.78	1.06	6.14	2.96	1.11	4.29	5.47	2.18
ENSMUSG00000002083	Bbc3		141	142	111	102	120	186	93	61	107	105	77	151	104	146	115	104	85	110	122	106	160	115	114	102		125.29	130.86	119.43	96.21	110.5	169.41	110.12	71.8	104.66	98.45	82.04	149.89	104.09	129.95	108.65	109.98	86.94	108.41	135.86	113.68	145.9	125.12
ENSMUSG00000002100	Mybpc3		181	6	5	2	14	575	9	9	21	13	8	337	16	12	22	21	11	156	8	27	14	9	18	11		160.84	5.53	5.38	1.89	12.89	523.73	10.66	10.59	20.54	12.19	8.52	334.53	16.01	10.68	20.79	22.21	11.25	153.75	8.91	28.96	12.77	9.79
ENSMUSG00000002102	Psmc3		2314	2350	2019	2369	2398	2343	1986	2082	2455	2685	2218	2392	2380	2797	2686	2263	2435	2448	2378	2466	2814	2282	2532	2798		2056.24	2165.67	2172.38	2234.64	2208.1	2134.07	2351.55	2450.76	2401.23	2517.38	2363.3	2374.45	2382.05	2489.6	2537.75	2393.21	2490.55	2412.72	2648.19	2644.62	2565.94	2482.8
ENSMUSG00000002103	Acp2		1343	1429	1170	1462	1411	1245	1088	1077	1271	1282	1142	1182	1226	1327	1261	1178	1236	1158	1114	1145	1372	1224	1281	1326		1193.4	1316.91	1258.88	1379.08	1299.26	1133.98	1288.26	1267.76	1243.16	1201.97	1216.81	1173.33	1227.05	1181.16	1191.4	1245.78	1264.2	1141.31	1240.57	1227.93	1251.05	1331.7
ENSMUSG00000002104	Rapsn		6	4	3	3	7	7	8	3	6	4	2	8	3	4	6	4	2	8	3	7	4	4	7	9		5.33	3.69	3.23	2.83	6.45	6.38	9.47	3.53	5.87	3.75	2.13	7.94	3	3.56	5.67	4.23	2.05	7.88	3.34	7.51	3.65	4.35
ENSMUSG00000002105	Slc39a13		429	246	265	244	277	453	234	210	281	280	296	329	276	312	303	320	303	361	230	277	322	269	328	253		381.21	226.7	285.13	230.16	255.06	412.6	277.07	247.2	274.84	262.52	315.39	326.59	276.24	277.71	286.28	338.41	309.91	355.8	256.13	297.06	293.61	292.67
ENSMUSG00000002107	Celf2		4106	6371	5738	6593	6460	5472	4560	4646	5672	6160	4709	5044	5510	5758	5748	5291	4383	4070	4260	4491	5156	4520	4441	4824		3648.62	5871.26	6173.91	6219.07	5948.42	4984.04	5399.33	5468.9	5547.76	5775.44	5017.49	5007	5514.74	5125.18	5430.75	5595.44	4482.99	4011.34	4744.03	4816.29	4701.49	4917.73
ENSMUSG00000002108	Nr1h3		67	33	22	38	42	101	35	25	31	47	38	49	28	47	38	34	38	53	28	20	45	30	46	40		59.54	30.41	23.67	35.84	38.67	91.99	41.44	29.43	30.32	44.07	40.49	48.64	28.02	41.83	35.9	35.96	38.87	52.24	31.18	21.45	41.03	32.64
ENSMUSG00000002109	Ddb2		71	69	58	72	81	78	49	47	69	57	59	105	75	78	93	72	87	92	70	67	85	93	109	91		63.09	63.59	62.41	67.92	74.59	71.04	58.02	55.32	67.49	53.44	62.87	104.23	75.06	69.43	87.87	76.14	88.98	90.67	77.95	71.85	77.51	101.18
ENSMUSG00000002111	Spi1		43	63	62	55	53	39	47	44	44	45	57	39	44	55	63	40	63	56	60	41	66	43	61	62		38.21	58.06	66.71	51.88	48.8	35.52	55.65	51.79	43.04	42.19	60.73	38.71	44.04	48.96	59.52	42.3	64.44	55.19	66.82	43.97	60.18	46.78
ENSMUSG00000002129	Sf3a1		1525	1557	1251	1483	1572	1537	1087	1247	1373	1463	1257	1304	1365	1552	1380	1294	1348	1289	1092	1130	1354	1156	1271	1351		1355.13	1434.87	1346.04	1398.89	1447.51	1399.94	1287.08	1467.87	1342.93	1371.67	1339.35	1294.43	1366.17	1381.43	1303.83	1368.46	1378.75	1270.42	1216.07	1211.85	1234.64	1257.72
ENSMUSG00000002147	Stat6		143	118	179	123	247	186	204	191	265	257	233	212	254	258	238	212	253	282	202	218	308	234	230	302		127.07	108.74	192.6	116.02	227.44	169.41	241.55	224.83	259.2	240.96	248.26	210.44	254.22	229.65	224.86	224.2	258.77	277.94	224.95	233.79	280.85	254.59
ENSMUSG00000002190	Clgn		300	188	144	169	178	211	133	159	168	130	157	152	151	169	139	122	165	151	150	124	183	156	160	175		266.58	173.25	154.94	159.41	163.9	192.18	157.48	187.16	164.32	121.88	167.29	150.88	151.13	150.43	131.33	129.02	168.76	148.82	167.04	132.98	166.87	169.73
ENSMUSG00000002204	Napsa		7	2	4	4	3	8	5	2	3	5	3	13	4	7	3	2	6	10	2	6	4	3	7	2		6.22	1.84	4.3	3.77	2.76	7.29	5.92	2.35	2.93	4.69	3.2	12.9	4	6.23	2.83	2.12	6.14	9.86	2.23	6.43	3.65	3.26
ENSMUSG00000002205	Vrk3		369	318	297	335	306	409	253	227	274	313	248	340	258	326	289	274	312	338	267	261	282	266	309	345		327.9	293.06	319.56	316	281.77	372.53	299.57	267.21	268	293.46	264.25	337.51	258.22	290.17	273.05	289.77	319.12	333.13	297.34	279.9	257.14	289.41
ENSMUSG00000002210	Smg9		436	427	370	441	428	497	369	394	542	507	436	505	446	627	562	526	505	480	526	551	532	552	529	554		387.43	393.51	398.11	415.99	394.11	452.68	436.92	463.79	530.13	475.35	464.56	501.3	446.38	558.09	530.98	556.27	516.52	473.08	585.76	590.91	485.1	600.57
ENSMUSG00000002221	Paxip1		737	926	805	829	905	820	737	672	786	919	757	811	812	874	792	735	813	784	768	705	905	723	822	855		654.9	853.37	866.15	781.98	833.33	746.88	872.65	791.02	768.78	861.63	806.59	805.05	812.7	777.95	748.29	777.29	831.55	772.7	855.26	756.06	825.22	786.62
ENSMUSG00000002222	Rmnd5a		3844	2525	2450	2672	3030	5170	2311	2472	2974	3365	2681	3405	3014	3235	3055	3098	2631	2865	2573	2726	3098	2520	2738	2758		3415.81	2326.94	2636.12	2520.45	2790.05	4708.97	2736.37	2909.84	2908.86	3154.93	2856.64	3380.02	3016.59	2879.47	2886.38	3276.26	2691.02	2823.71	2865.35	2923.45	2824.9	2741.74
ENSMUSG00000002227	Mov10		82	110	73	136	97	60	90	72	79	74	73	66	69	110	102	73	109	90	71	63	86	82	97	78		72.87	101.37	78.55	128.29	89.32	54.65	106.57	84.75	77.27	69.38	77.78	65.52	69.06	97.91	96.37	77.2	111.49	88.7	79.07	67.56	78.42	89.22
ENSMUSG00000002228	Ppm1j		40	2	6	1	5	23	5	5	6	7	7	20	6	3	2	4	3	17	4	6	3	2	11	4		35.54	1.84	6.46	0.94	4.6	20.95	5.92	5.89	5.87	6.56	7.46	19.85	6.01	2.67	1.89	4.23	3.07	16.75	4.45	6.43	2.74	2.18
ENSMUSG00000002233	Rhoc		287	234	192	195	203	305	228	159	208	279	201	243	196	240	310	198	237	336	176	158	285	172	218	223		255.03	215.65	206.59	183.94	186.92	277.8	269.97	187.16	203.44	261.58	214.17	241.22	196.17	213.62	292.89	209.39	242.41	331.16	196	169.44	259.88	187.13
ENSMUSG00000002249	Tead3		32	47	25	38	27	38	33	21	31	30	24	39	27	32	42	19	35	56	15	25	46	23	45	21		28.44	43.31	26.9	35.84	24.86	34.61	39.07	24.72	30.32	28.13	25.57	38.71	27.02	28.48	39.68	20.09	35.8	55.19	16.7	26.81	41.94	25.02
ENSMUSG00000002250	Ppard		520	394	413	392	498	610	434	530	541	687	568	502	529	616	529	554	508	638	530	448	546	480	603	565		462.08	363.09	444.38	369.77	458.56	555.6	513.88	623.87	529.15	644.11	605.21	498.32	529.46	548.3	499.8	585.88	519.59	628.8	590.22	480.45	497.87	522.24
ENSMUSG00000002257	Def6		37	23	17	29	31	29	24	26	22	28	24	21	20	30	23	14	24	36	29	31	25	24	32	30		32.88	21.2	18.29	27.36	28.55	26.41	28.42	30.61	21.52	26.25	25.57	20.85	20.02	26.7	21.73	14.81	24.55	35.48	32.3	33.25	22.8	26.11
ENSMUSG00000002265	Peg3		10823	6100	5448	7382	6672	5961	3467	3832	4718	5190	4244	4529	4463	5384	4424	4503	3888	4420	3619	3788	4412	4128	5081	3876		9617.4	5621.52	5861.88	6963.32	6143.63	5429.44	4105.15	4510.72	4614.66	4866	4522.03	4495.78	4466.84	4792.29	4179.82	4762.1	3976.69	4356.3	4030.19	4062.37	4023.07	4491.24
ENSMUSG00000002266	Zim1		233	137	62	144	74	52	31	54	47	37	27	52	45	43	38	32	38	43	27	27	46	28	63	21		207.05	126.25	66.71	135.83	68.14	47.36	36.71	63.56	45.97	34.69	28.77	51.62	45.04	38.27	35.9	33.84	38.87	42.38	30.07	28.96	41.94	30.46
ENSMUSG00000002274	Metrn		2235	616	584	584	608	3058	465	452	555	511	549	1783	569	690	630	563	615	1554	543	496	568	488	838	573		1986.04	567.68	628.37	550.88	559.85	2785.31	550.59	532.06	542.84	479.1	584.97	1769.92	569.49	614.17	595.23	595.4	629.03	1531.6	604.7	531.93	517.93	530.94
ENSMUSG00000002279	Lmf1		274	237	180	197	212	225	157	198	177	225	168	232	218	217	186	216	238	238	188	203	232	219	199	225		243.48	218.41	193.67	185.83	195.21	204.94	185.9	233.07	173.12	210.95	179.01	230.3	218.19	193.15	175.73	228.43	243.43	234.57	209.36	217.7	211.55	238.27
ENSMUSG00000002280	Ciao3		406	392	318	441	400	444	319	338	385	398	352	448	400	482	447	342	419	449	403	408	441	416	404	441		360.77	361.25	342.16	415.99	368.32	404.41	377.72	397.87	376.57	373.15	375.06	444.71	400.34	429.03	422.33	361.68	428.56	442.53	448.79	437.55	402.12	452.61
ENSMUSG00000002289	Angptl4		54	84	92	118	111	101	94	27	65	71	40	97	64	68	86	71	102	102	65	71	75	50	88	74		47.98	77.41	98.99	111.31	102.21	91.99	111.3	31.78	63.58	66.57	42.62	96.29	64.06	60.53	81.25	75.09	104.33	100.53	72.39	76.14	68.39	54.4
ENSMUSG00000002297	Dbf4		28	20	19	23	41	21	13	22	21	27	21	33	23	19	31	16	22	23	22	19	17	12	28	29		24.88	18.43	20.44	21.7	37.75	19.13	15.39	25.9	20.54	25.31	22.38	32.76	23.02	16.91	29.29	16.92	22.5	22.67	24.5	20.38	15.5	13.06
ENSMUSG00000002307	Daxx		392	430	356	448	420	494	343	311	389	481	377	371	411	482	437	385	388	435	372	321	418	354	412	412		348.33	396.27	383.04	422.59	386.74	449.95	406.13	366.08	380.48	450.97	401.7	368.28	411.35	429.03	412.88	407.15	396.85	428.73	414.27	344.25	381.15	385.15
ENSMUSG00000002308	Cd320		178	192	147	178	160	194	132	145	159	135	144	163	149	180	182	162	159	150	160	120	145	144	160	181		158.17	176.94	158.17	167.9	147.33	176.7	156.3	170.68	155.52	126.57	153.43	161.8	149.13	160.22	171.95	171.32	162.63	147.84	178.18	128.69	132.22	156.67
ENSMUSG00000002319	Ipo4		587	625	567	671	607	594	402	428	527	525	494	609	537	629	565	525	504	550	431	492	592	492	569	600		521.61	575.98	610.07	632.94	558.93	541.03	475.99	503.81	515.46	492.23	526.36	604.53	537.46	559.87	533.82	555.21	515.5	542.07	479.97	527.64	539.81	535.29
ENSMUSG00000002320	Tm9sf1		505	510	376	493	455	480	359	328	438	450	377	403	373	453	451	394	446	405	348	367	429	403	455	451		448.75	470	404.56	465.04	418.97	437.2	425.08	386.1	428.41	421.91	401.7	400.04	373.32	403.21	426.11	416.67	456.17	399.16	387.54	393.58	391.18	438.46
ENSMUSG00000002324	Rec8		137	38	25	37	18	163	24	21	36	26	27	186	26	54	41	25	26	95	19	32	34	28	50	27		121.74	35.02	26.9	34.9	16.57	148.46	28.42	24.72	35.21	24.38	28.77	184.64	26.02	48.07	38.74	26.44	26.59	93.63	21.16	34.32	31	30.46
ENSMUSG00000002325	Irf9		235	162	126	173	174	179	141	160	156	198	191	263	172	168	205	181	181	242	146	150	200	147	226	182		208.82	149.29	135.57	163.19	160.22	163.04	166.95	188.34	152.58	185.64	203.51	261.07	172.15	149.54	193.69	191.41	185.13	238.51	162.59	160.86	182.37	159.94
ENSMUSG00000002326	Gmpr2		100	92	85	83	101	95	64	61	99	82	83	86	87	89	79	70	86	95	78	74	89	76	98	82		88.86	84.78	91.46	78.29	93	86.53	75.78	71.8	96.83	76.88	88.44	85.37	87.07	79.22	74.64	74.03	87.96	93.63	86.86	79.36	81.15	82.69
ENSMUSG00000002329	Mdp1		596	647	496	589	562	607	452	455	527	521	464	544	554	637	579	461	533	562	486	501	567	522	556	577		529.61	596.25	533.68	555.59	517.49	552.87	535.2	535.59	515.46	488.47	494.4	540.01	554.48	566.99	547.04	487.53	545.16	553.9	541.22	537.29	517.02	567.93
ENSMUSG00000002332	Dhrs1		932	877	754	907	844	954	692	661	807	754	752	839	740	826	850	706	822	806	729	754	894	695	796	850		828.18	808.21	811.28	855.56	777.16	868.93	819.37	778.08	789.32	706.93	801.26	832.85	740.64	735.22	803.09	746.62	840.75	794.38	811.83	808.61	815.19	756.16
ENSMUSG00000002341	Ncan		2185	5744	4437	4234	4832	2288	4295	4312	4639	5081	4521	3341	4259	4513	4563	4343	3568	3164	3145	3120	3697	3275	3057	3945		1941.61	5293.45	4774.07	3993.86	4449.34	2083.97	5085.55	5075.74	4537.39	4763.8	4817.18	3316.49	4262.66	4017.01	4311.15	4592.9	3649.39	3118.4	3502.34	3345.99	3371.1	3563.18
ENSMUSG00000002342	Tmem161a		403	394	295	385	385	358	250	257	318	309	307	371	333	372	356	335	352	385	342	296	345	315	352	385		358.11	363.09	317.41	363.16	354.51	326.08	296.02	302.52	311.03	289.71	327.11	368.28	333.29	331.12	336.35	354.28	360.03	379.45	380.86	317.44	314.59	342.72
ENSMUSG00000002343	Armc6		409	494	472	437	396	411	319	298	344	336	332	422	311	417	400	339	350	397	340	349	383	329	386	412		363.44	455.25	507.86	412.21	364.64	374.35	377.72	350.78	336.46	315.02	353.75	418.9	311.27	371.17	377.92	358.51	357.98	391.28	378.63	374.28	349.24	357.95
ENSMUSG00000002345	Borcs8		313	360	283	334	324	316	277	260	310	298	257	286	298	357	356	268	304	340	302	317	351	295	344	357		278.13	331.76	304.5	315.06	298.34	287.82	327.99	306.05	303.21	279.4	273.84	283.9	298.26	317.76	336.35	283.42	310.93	335.1	336.31	339.96	320.06	320.96
ENSMUSG00000002346	Slc25a42		383	427	454	412	466	375	299	409	434	434	411	423	456	555	505	430	484	462	321	378	433	445	391	430		340.34	393.51	488.49	388.63	429.1	341.56	354.03	481.44	424.49	406.91	437.93	419.9	456.39	494	477.13	454.74	495.04	455.34	357.47	405.38	394.83	484.16
ENSMUSG00000002365	Snx9		326	201	191	195	239	313	232	220	243	292	247	270	242	279	283	228	262	297	273	245	306	212	311	327		289.69	185.23	205.51	183.94	220.07	285.09	274.7	258.97	237.68	273.77	263.18	268.02	242.21	248.34	267.38	241.12	267.98	292.72	304.02	262.75	279.03	230.65
ENSMUSG00000002372	Ranbp3		1439	1485	1220	1476	1430	1559	1114	1205	1364	1511	1368	1365	1365	1688	1523	1382	1416	1404	1350	1310	1546	1346	1518	1629		1278.71	1368.52	1312.68	1392.29	1316.76	1419.98	1319.05	1418.43	1334.12	1416.67	1457.62	1354.99	1366.17	1502.48	1438.94	1461.52	1448.3	1383.76	1503.39	1404.88	1409.72	1464.44
ENSMUSG00000002379	Ndufa11		919	734	758	868	820	954	636	677	777	752	734	831	810	955	948	757	869	889	800	884	927	824	907	906		816.63	676.43	815.58	818.77	755.06	868.93	753.06	796.91	759.98	705.05	782.09	824.9	810.7	850.04	895.68	800.56	888.82	876.19	890.9	948.03	845.28	896.51
ENSMUSG00000002384	Bmp8b		5	2	3	3	2	0	4	2	2	3	2	1	2	7	2	2	2	2	0	2	4	2	5	1		4.44	1.84	3.23	2.83	1.84	0	4.74	2.35	1.96	2.81	2.13	0.99	2	6.23	1.89	2.12	2.05	1.97	0	2.14	3.65	2.18
ENSMUSG00000002393	Nr2f6		476	487	334	424	413	423	292	262	396	405	357	407	365	504	486	406	402	412	389	394	483	382	496	501		422.98	448.8	359.37	399.95	380.29	385.28	345.75	308.41	387.33	379.72	380.39	404.01	365.31	448.61	459.18	429.36	411.17	406.06	433.2	422.54	440.42	415.61
ENSMUSG00000002395	Use1		792	758	629	685	709	826	647	563	722	800	635	769	726	956	913	694	744	843	772	736	785	713	891	885		703.78	698.54	676.78	646.15	652.85	752.34	766.09	662.72	706.19	750.06	676.6	763.36	726.62	850.93	862.61	733.93	760.97	830.85	859.72	789.31	715.8	775.74
ENSMUSG00000002396	Ocel1		204	301	287	278	273	194	179	203	196	227	232	224	211	253	243	219	210	219	232	198	273	222	242	219		181.28	277.39	308.8	262.23	251.38	176.7	211.95	238.96	191.71	212.83	247.2	222.36	211.18	225.19	229.59	231.6	214.79	215.84	258.36	212.34	248.93	241.53
ENSMUSG00000002409	Dyrk1b		298	391	317	330	391	299	286	233	306	342	262	343	310	385	328	322	312	298	270	289	335	321	338	346		264.81	360.33	341.08	311.28	360.04	272.34	338.64	274.27	299.3	320.65	279.16	340.48	310.27	342.69	309.9	340.53	319.12	293.71	300.68	309.93	305.47	349.25
ENSMUSG00000002413	Braf		2030	2243	2091	2456	2514	2424	1862	2050	2344	2880	2173	2052	2336	2282	2313	2129	1792	1736	1943	2053	2163	1877	1947	2216		1803.87	2067.06	2249.85	2316.7	2314.91	2207.84	2204.73	2413.09	2292.66	2700.21	2315.36	2036.95	2338.01	2031.2	2185.34	2251.5	1832.88	1710.98	2163.77	2201.7	1972.33	2042.16
ENSMUSG00000002416	Ndufb2		920	659	631	734	724	872	473	548	624	651	640	631	650	734	706	602	664	721	593	633	710	576	714	662		817.52	607.31	678.94	692.37	666.66	794.24	560.06	645.06	610.33	610.36	681.93	626.37	650.56	653.33	667.03	636.64	679.15	710.61	660.38	678.85	647.41	626.68
ENSMUSG00000002428	Hltf		565	500	442	499	459	447	321	329	430	389	371	389	372	388	373	360	390	410	306	328	449	332	381	307		502.06	460.78	475.58	470.7	422.65	407.14	380.08	387.27	420.58	364.72	395.3	386.15	372.32	345.36	352.41	380.71	398.9	404.09	340.77	351.76	409.42	361.21
ENSMUSG00000002455	Prpf6		1223	1195	1077	1300	1160	1274	865	935	1183	1198	980	1124	1044	1231	1162	950	995	1112	957	999	1146	902	1103	1126		1086.77	1101.27	1158.82	1226.27	1068.14	1160.39	1024.21	1100.61	1157.09	1123.21	1044.2	1115.75	1044.9	1095.71	1097.86	1004.66	1017.7	1095.97	1065.74	1071.36	1044.98	981.37
ENSMUSG00000002458	Rgs19		273	393	281	352	290	167	192	221	263	236	192	208	229	269	245	241	267	235	217	228	286	229	252	244		242.59	362.17	302.35	332.04	267.03	152.11	227.34	260.14	257.24	221.27	204.58	206.47	229.2	239.44	231.48	254.87	273.09	231.61	241.66	244.51	260.79	249.15
ENSMUSG00000002459	Rgs20		250	426	314	281	367	266	367	442	468	583	472	346	451	554	493	454	423	376	490	529	552	436	425	554		222.15	392.58	337.85	265.06	337.94	242.28	434.55	520.29	457.75	546.6	502.92	343.46	451.39	493.11	465.79	480.12	432.65	370.58	545.67	567.32	503.34	474.37
ENSMUSG00000002475	Abhd3		1447	880	755	806	823	1476	695	594	714	668	624	972	653	782	811	736	723	1042	703	640	710	622	855	699		1285.82	810.97	812.36	760.29	757.82	1344.38	822.92	699.21	698.36	626.3	664.88	964.87	653.56	696.06	766.24	778.35	739.49	1026.98	782.88	686.36	647.41	676.73
ENSMUSG00000002477	Snrpd1		494	406	368	488	479	477	340	382	408	468	432	421	422	472	481	423	408	458	380	428	492	416	495	566		438.97	374.15	395.96	460.32	441.07	434.46	402.58	449.66	399.06	438.78	460.3	417.91	422.36	420.13	454.45	447.34	417.31	451.4	423.18	459	448.63	452.61
ENSMUSG00000002486	Tchp		209	193	124	184	182	263	111	130	136	134	133	207	174	134	145	116	163	178	121	144	156	135	152	130		185.72	177.86	133.42	173.56	167.59	239.55	131.43	153.03	133.02	125.63	141.71	205.48	174.15	119.27	137	122.67	166.72	175.43	134.75	154.43	142.25	146.88
ENSMUSG00000002489	Tiam1		3124	4707	3041	3965	3298	4467	2213	1780	2835	2822	1906	3120	2390	2496	2475	2264	2062	2579	1794	1980	2482	2175	2350	2289		2776.01	4337.79	3272.02	3740.12	3036.82	4068.66	2620.33	2095.27	2772.9	2645.83	2030.86	3097.11	2392.06	2221.68	2338.4	2394.27	2109.04	2541.83	1997.84	2123.41	2263.21	2366.39
ENSMUSG00000002496	Tsc2		1847	2091	1810	1883	2073	1911	1746	1742	2108	2078	1810	1935	1963	2062	1847	1937	1998	1793	1645	1759	1985	1821	1882	2030		1641.26	1926.98	1947.5	1776.2	1908.83	1740.59	2067.37	2050.54	2061.83	1948.27	1928.57	1920.81	1964.69	1835.38	1745.06	2048.46	2043.58	1767.16	1831.91	1886.41	1810.02	1981.24
ENSMUSG00000002500	Rpl3l		1	2	2	3	1	4	2	0	4	3	4	3	3	6	6	1	6	5	2	3	1	3	6	2		0.89	1.84	2.15	2.83	0.92	3.64	2.37	0	3.91	2.81	4.26	2.98	3	5.34	5.67	1.06	6.14	4.93	2.23	3.22	0.91	3.26
ENSMUSG00000002504	Slc9a3r2		1130	533	643	669	696	1399	578	506	718	847	656	826	716	868	784	680	777	884	629	624	685	542	810	725		1004.13	491.19	691.85	631.06	640.88	1274.25	684.39	595.62	702.27	794.12	698.98	819.94	716.62	772.6	740.73	719.13	794.73	871.26	700.47	669.2	624.62	589.69
ENSMUSG00000002524	Puf60		2697	2599	2132	2569	2490	2744	1830	1984	2332	2388	2154	2460	2252	2663	2521	2054	2195	2379	2210	2226	2561	2223	2479	2665		2396.58	2395.14	2293.97	2423.29	2292.81	2499.31	2166.84	2335.41	2280.92	2238.92	2295.11	2441.95	2253.94	2370.33	2381.86	2172.19	2245.07	2344.71	2461.1	2387.23	2335.24	2418.61
ENSMUSG00000002546	Golga2		1851	1786	1527	1657	1815	1902	1415	1466	1726	1810	1578	1750	1749	1903	1773	1558	1667	1601	1474	1636	1728	1605	1763	1798		1644.81	1645.91	1643	1563.02	1671.27	1732.39	1675.45	1725.66	1688.19	1697	1681.38	1737.16	1750.51	1693.86	1675.14	1647.65	1705.03	1577.93	1641.48	1754.5	1575.67	1746.23
ENSMUSG00000002550	Uck1		580	531	448	536	472	559	326	392	493	485	420	439	459	553	483	443	470	465	428	425	526	463	439	485		515.39	489.35	482.03	505.6	434.62	509.15	386	461.43	482.2	454.72	447.51	435.78	459.39	492.22	456.34	468.49	480.72	458.3	476.63	455.78	479.63	503.74
ENSMUSG00000002565	Scin		8	2	2	5	1	9	0	0	4	0	0	9	4	0	0	1	2	1	5	0	1	1	2	0		7.11	1.84	2.15	4.72	0.92	8.2	0	0	3.91	0	0	8.93	4	0	0	1.06	2.05	0.99	5.57	0	0.91	1.09
ENSMUSG00000002578	Ikzf4		219	382	232	315	272	238	255	213	287	282	235	269	238	316	286	264	266	256	240	219	309	213	243	242		194.61	352.04	249.62	297.13	250.46	216.78	301.94	250.73	280.71	264.4	250.4	267.03	238.2	281.27	270.21	279.19	272.07	252.31	267.27	234.86	281.76	231.74
ENSMUSG00000002580	Mien1		434	450	375	448	485	422	358	401	435	415	440	421	461	514	500	424	433	458	432	481	538	396	454	457		385.66	414.7	403.49	422.59	446.59	384.37	423.89	472.02	425.47	389.09	468.82	417.91	461.4	457.51	472.4	448.4	442.88	451.4	481.08	515.84	490.57	430.85
ENSMUSG00000002602	Axl		869	893	719	682	852	854	702	619	777	838	778	789	715	925	859	802	752	921	678	669	832	654	871	770		772.2	822.95	773.62	643.32	784.53	777.85	831.21	728.64	759.98	785.69	828.97	783.21	715.62	823.34	811.59	848.15	769.15	907.73	755.03	717.46	758.66	711.55
ENSMUSG00000002603	Tgfb1		115	108	116	98	116	110	106	87	98	111	96	83	88	146	107	97	86	122	87	84	89	78	100	98		102.19	99.53	124.81	92.44	106.81	100.19	125.51	102.41	95.85	104.07	102.29	82.39	88.08	129.95	101.09	102.58	87.96	120.24	96.89	90.08	81.15	84.86
ENSMUSG00000002608	Ccdc97		937	1009	854	940	945	845	746	790	1022	992	848	894	973	1131	945	857	951	847	806	827	954	881	913	962		832.63	929.85	918.88	886.69	870.16	769.65	883.31	929.92	999.61	930.07	903.55	887.44	973.84	1006.7	892.84	906.31	972.69	834.79	897.58	886.9	869.9	958.52
ENSMUSG00000002617	Zfp40		204	218	200	226	221	171	158	181	174	208	190	166	188	199	204	178	192	173	158	166	203	196	166	164		181.28	200.9	215.19	213.18	203.5	155.75	187.08	213.06	170.19	195.01	202.45	164.78	188.16	177.13	192.74	188.24	196.38	170.51	175.95	178.02	185.11	213.25
ENSMUSG00000002625	Akap8l		896	1452	917	1155	1173	800	925	1051	1131	1131	1085	1410	1511	1758	1512	1435	1858	1549	908	1049	1291	1748	1430	1191		796.19	1338.11	986.66	1089.49	1080.11	728.66	1095.26	1237.15	1106.23	1060.39	1156.08	1399.66	1512.3	1564.79	1428.55	1517.57	1900.38	1526.67	1011.17	1124.98	1177.19	1901.81
ENSMUSG00000002633	Shh		134	52	63	55	68	130	38	32	48	53	44	78	49	68	58	55	46	93	66	68	62	60	70	61		119.07	47.92	67.79	51.88	62.61	118.41	44.99	37.67	46.95	49.69	46.88	77.43	49.04	60.53	54.8	58.16	47.05	91.66	73.5	72.93	56.53	65.28
ENSMUSG00000002635	Pdcd2l		224	185	163	185	209	215	161	149	196	230	165	205	214	240	230	160	199	172	188	181	207	189	171	218		199.05	170.49	175.38	174.51	192.45	195.83	190.63	175.39	191.71	215.64	175.81	203.5	214.18	213.62	217.31	169.21	203.54	169.52	209.36	194.11	188.75	205.63
ENSMUSG00000002658	Gtf2f1		1083	1212	859	1226	1139	1147	797	870	1039	1168	990	1046	1126	1269	1203	981	1057	1087	1070	990	1124	1096	1114	1222		962.36	1116.93	924.26	1156.47	1048.8	1044.72	943.7	1024.09	1016.24	1095.08	1054.86	1038.33	1126.97	1129.53	1136.6	1037.45	1081.11	1071.33	1191.57	1061.71	1024.92	1192.44
ENSMUSG00000002660	Clpp		810	669	577	734	704	680	466	494	559	554	534	623	575	713	670	507	627	656	575	553	666	549	667	694		719.77	616.52	620.83	692.37	648.25	619.36	551.77	581.5	546.76	519.41	568.98	618.43	575.49	634.64	633.02	536.17	641.3	646.55	640.33	593.05	607.29	597.31
ENSMUSG00000002661	Alkbh7		352	221	182	207	216	379	133	128	186	191	145	257	154	191	203	172	177	277	185	180	203	188	218	215		312.79	203.66	195.83	195.26	198.89	345.2	157.48	150.67	181.93	179.08	154.5	255.11	154.13	170.01	191.8	181.9	181.04	273.01	206.02	193.04	185.11	204.54
ENSMUSG00000002668	Dennd1c		13	23	11	13	22	8	21	13	15	17	15	12	11	19	19	15	18	15	8	9	18	16	23	16		11.55	21.2	11.84	12.26	20.26	7.29	24.87	15.3	14.67	15.94	15.98	11.91	11.01	16.91	17.95	15.86	18.41	14.78	8.91	9.65	16.41	17.41
ENSMUSG00000002679	Med6		254	236	223	252	241	236	178	187	246	243	236	232	262	276	277	201	270	238	210	219	260	191	240	266		225.71	217.49	239.94	237.71	221.91	214.96	210.76	220.12	240.61	227.83	251.46	230.3	262.23	245.67	261.71	212.57	276.16	234.57	233.86	234.86	237.08	207.81
ENSMUSG00000002688	Prkd1		179	148	151	164	188	160	133	125	162	166	152	138	159	189	140	166	193	197	112	124	176	129	175	144		159.06	136.39	162.47	154.7	173.11	145.73	157.48	147.14	158.45	155.64	161.96	136.99	159.14	168.23	132.27	175.55	197.4	194.16	124.73	132.98	160.49	140.35
ENSMUSG00000002699	Lcp2		44	95	67	79	59	23	40	24	40	41	30	38	43	46	40	34	43	43	41	34	46	42	28	41		39.1	87.55	72.09	74.52	54.33	20.95	47.36	28.25	39.12	38.44	31.97	37.72	43.04	40.94	37.79	35.96	43.98	42.38	45.66	36.46	41.94	45.7
ENSMUSG00000002718	Cse1l		1325	1160	1158	1132	1281	1567	1014	1097	1319	1278	1195	1184	1264	1320	1122	1063	1133	1124	1084	1185	1380	1158	1207	1334		1177.41	1069.01	1245.97	1067.8	1179.55	1427.27	1200.64	1291.3	1290.11	1198.22	1273.29	1175.31	1265.09	1174.93	1060.07	1124.17	1158.85	1107.8	1207.17	1270.83	1258.35	1259.9
ENSMUSG00000002728	Naa20		615	530	494	532	554	642	406	436	534	597	516	612	546	576	590	541	530	558	549	569	644	494	539	646		546.49	488.43	531.53	501.83	510.13	584.75	480.73	513.22	522.3	559.73	549.8	607.51	546.47	512.7	557.44	572.13	542.09	549.96	611.38	610.21	587.23	537.47
ENSMUSG00000002731	Prkra		346	240	234	263	266	292	179	150	167	198	178	225	190	225	229	187	230	201	148	177	208	199	209	193		307.46	221.17	251.78	248.08	244.93	265.96	211.95	176.57	163.34	185.64	189.66	223.35	190.16	200.27	216.36	197.76	235.25	198.1	164.82	189.82	189.66	216.51
ENSMUSG00000002732	Fkbp7		44	29	29	35	31	48	33	15	32	22	27	43	19	44	32	24	33	60	26	23	37	35	40	45		39.1	26.73	31.2	33.01	28.55	43.72	39.07	17.66	31.3	20.63	28.77	42.68	19.02	39.16	30.23	25.38	33.75	59.14	28.95	24.67	33.74	38.08
ENSMUSG00000002733	Plekha3		740	772	597	796	693	766	535	567	648	767	640	672	678	711	742	633	587	672	557	579	700	568	691	672		657.57	711.44	642.35	750.85	638.12	697.69	633.47	667.43	633.81	719.12	681.93	667.07	678.58	632.86	701.05	669.42	600.39	662.31	620.29	620.94	638.29	617.98
ENSMUSG00000002741	Ykt6		1365	1632	1435	1529	1648	1474	1432	1403	1727	1687	1472	1579	1727	1829	1830	1567	1622	1493	1596	1601	1878	1580	1553	1811		1212.95	1503.99	1544.02	1442.28	1517.49	1342.56	1695.58	1651.5	1689.17	1581.68	1568.43	1567.42	1728.49	1627.99	1729	1657.17	1659	1471.48	1777.34	1716.96	1712.45	1719.03
ENSMUSG00000002748	Baz1b		2559	2219	2081	2404	2430	2755	1744	1748	2231	2396	1871	2282	2197	2421	2323	2167	2050	2263	1853	2025	2136	1962	2088	2204		2273.95	2044.94	2239.09	2267.65	2237.56	2509.33	2065.01	2057.6	2182.13	2246.42	1993.57	2265.26	2198.89	2154.93	2194.78	2291.69	2096.76	2230.38	2063.54	2171.67	1947.71	2134.64
ENSMUSG00000002763	Pex6		1323	1479	1073	1426	1376	1198	951	935	1229	1215	1110	1213	1176	1315	1325	1162	1105	1251	977	965	1246	1085	1216	1235		1175.63	1362.99	1154.51	1345.12	1267.03	1091.17	1126.04	1100.61	1202.08	1139.15	1182.72	1204.1	1177.01	1170.48	1251.87	1228.86	1130.21	1232.97	1088.01	1034.9	1136.16	1180.47
ENSMUSG00000002767	Mrpl2		489	410	368	449	454	474	346	365	413	420	393	422	459	521	479	397	409	450	459	445	501	418	499	533		434.53	377.84	395.96	423.53	418.05	431.73	409.69	429.65	403.95	393.78	418.75	418.9	459.39	463.74	452.56	419.84	418.33	443.51	511.15	477.23	456.84	454.78
ENSMUSG00000002768	Mea1		882	956	827	909	938	829	602	626	776	802	733	718	670	917	840	736	763	782	672	761	838	772	847	897		783.75	881.01	889.83	857.44	863.72	755.08	712.81	736.88	759	751.93	781.02	712.73	670.58	816.22	793.64	778.35	780.41	770.73	748.35	816.12	764.13	839.93
ENSMUSG00000002769	Gnmt		14	4	3	4	4	26	1	2	5	4	3	13	1	3	9	2	5	8	2	3	0	8	6	6		12.44	3.69	3.23	3.77	3.68	23.68	1.18	2.35	4.89	3.75	3.2	12.9	1	2.67	8.5	2.12	5.11	7.88	2.23	3.22	0	8.7
ENSMUSG00000002771	Grin2d		566	457	342	518	449	271	236	266	350	351	297	298	341	418	331	313	353	337	299	296	348	335	410	335		502.95	421.15	367.98	488.62	413.44	246.83	279.44	313.11	342.33	329.09	316.46	295.81	341.29	372.06	312.73	331.01	361.05	332.14	332.97	317.44	317.32	364.48
ENSMUSG00000002778	Kdelr1		873	910	746	845	942	875	669	636	750	835	721	794	756	889	839	734	794	855	717	788	907	743	871	856		775.75	838.62	802.67	797.07	867.4	796.97	792.14	748.65	733.57	782.87	768.23	788.18	756.65	791.3	792.69	776.23	812.11	842.68	798.47	845.08	827.05	808.38
ENSMUSG00000002781	Tmem143		353	268	258	306	283	294	237	212	247	256	222	307	248	277	311	232	241	263	224	260	274	230	261	271		313.68	246.98	277.6	288.64	260.59	267.78	280.62	249.55	241.59	240.02	236.54	304.75	248.21	246.56	293.83	245.35	246.5	259.21	249.45	278.83	249.85	250.24
ENSMUSG00000002797	Ggct		328	258	219	245	259	279	220	178	217	215	181	219	216	274	223	201	209	225	223	220	255	212	245	253		291.46	237.76	235.64	231.1	238.49	254.12	260.49	209.53	212.25	201.58	192.86	217.39	216.19	243.89	210.69	212.57	213.77	221.76	248.34	235.93	232.52	230.65
ENSMUSG00000002799	Jag2		739	878	751	826	802	509	601	532	707	790	655	641	781	904	804	785	730	707	635	713	806	694	735	730		656.68	809.13	808.05	779.15	738.49	463.61	711.62	626.23	691.51	740.68	697.91	636.3	781.67	804.65	759.62	830.17	746.65	696.81	707.15	764.64	734.95	755.07
ENSMUSG00000002803	Btbd6		676	810	745	847	854	950	745	741	863	899	809	778	881	1027	960	812	829	772	824	844	946	826	908	941		600.7	746.46	801.6	798.96	786.37	865.29	882.13	872.25	844.1	842.88	862	772.29	881.76	914.13	907.01	858.72	847.91	760.87	917.62	905.13	862.61	898.68
ENSMUSG00000002804	Nudt14		83	108	79	87	85	59	62	37	65	58	56	56	56	80	68	74	68	84	56	54	62	72	59	65		73.75	99.53	85	82.07	78.27	53.74	73.41	43.55	63.58	54.38	59.67	55.59	56.05	71.21	64.25	78.26	69.55	82.79	62.36	57.91	56.53	78.34
ENSMUSG00000002808	Epdr1		2455	2041	1465	1937	2108	2508	1673	1802	2185	2275	2035	2188	2305	2522	2198	1993	2079	2189	2139	2255	2657	2025	2303	2426		2181.53	1880.91	1576.29	1827.14	1941.06	2284.35	1980.94	2121.17	2137.14	2132.98	2168.31	2171.95	2306.98	2244.83	2076.68	2107.68	2126.43	2157.45	2382.04	2418.33	2422.78	2203.19
ENSMUSG00000002812	Flii		1449	876	884	917	1110	1203	752	766	927	988	876	1086	914	1042	981	888	930	1095	756	764	924	911	1020	962		1287.59	807.29	951.16	864.99	1022.1	1095.72	890.42	901.67	906.69	926.32	933.39	1078.03	914.79	927.48	926.85	939.1	951.22	1079.22	841.9	819.34	842.55	991.16
ENSMUSG00000002814	Top3a		93	86	80	98	100	108	54	62	83	66	72	99	93	99	75	71	88	74	79	72	93	97	104	93		82.64	79.25	86.08	92.44	92.08	98.37	63.94	72.98	81.18	61.88	76.72	98.27	93.08	88.12	70.86	75.09	90.01	72.93	87.98	77.22	84.8	105.54
ENSMUSG00000002820	Atg4d		510	358	329	332	336	609	304	347	369	444	387	479	402	521	468	394	411	502	364	424	448	360	506	406		453.19	329.92	353.99	313.17	309.39	554.69	359.96	408.46	360.92	416.28	412.35	475.49	402.35	463.74	442.17	416.67	420.38	494.76	405.36	454.71	408.51	391.68
ENSMUSG00000002825	Qtrt1		98	163	113	155	115	94	89	91	106	114	93	104	125	149	144	98	137	130	93	113	146	102	120	135		87.08	150.21	121.58	146.21	105.89	85.62	105.38	107.12	103.68	106.88	99.09	103.24	125.11	132.62	136.05	103.64	140.13	128.13	103.57	121.18	133.13	110.98
ENSMUSG00000002831	Plin4		201	64	76	72	151	123	127	150	174	148	180	140	180	126	180	159	431	129	187	170	167	269	374	164		178.61	58.98	81.77	67.92	139.04	112.03	150.38	176.57	170.19	138.76	191.79	138.97	180.15	112.15	170.07	168.15	440.83	127.14	208.25	182.31	152.28	292.67
ENSMUSG00000002833	Hdgfl2		1160	1304	1028	1392	1270	1054	964	1016	1194	1158	1090	1130	1206	1425	1304	1164	1250	1183	1057	1032	1181	1124	1127	1209		1030.79	1201.72	1106.1	1313.05	1169.43	960.01	1141.44	1195.95	1167.85	1085.71	1161.41	1121.71	1207.04	1268.39	1232.03	1230.98	1278.52	1165.95	1177.1	1106.75	1076.89	1222.9
ENSMUSG00000002835	Chaf1a		70	85	65	53	80	88	49	55	80	69	62	77	61	66	86	57	85	58	70	52	79	79	79	84		62.2	78.33	69.94	49.99	73.66	80.15	58.02	64.74	78.25	64.69	66.06	76.44	61.05	58.75	81.25	60.28	86.94	57.16	77.95	55.77	72.04	85.95
ENSMUSG00000002844	Adprh		1814	1698	1321	1681	1575	1699	1265	1282	1541	1517	1411	1463	1565	1762	1724	1456	1487	1500	1490	1466	1752	1371	1552	1748		1611.94	1564.81	1421.35	1585.66	1450.27	1547.49	1497.84	1509.07	1507.25	1422.3	1503.44	1452.27	1566.35	1568.35	1628.85	1539.78	1520.92	1478.38	1659.3	1572.18	1597.56	1491.64
ENSMUSG00000002845	Tmem39a		135	96	77	73	103	120	78	92	103	97	92	111	100	104	113	95	120	138	70	87	118	108	110	116		119.96	88.47	82.85	68.86	94.84	109.3	92.36	108.29	100.74	90.94	98.03	110.19	100.09	92.57	106.76	100.47	122.74	136.01	77.95	93.3	107.6	117.5
ENSMUSG00000002846	Timmdc1		326	273	269	284	264	286	193	220	216	222	234	276	253	290	284	234	251	259	210	225	272	222	247	228		289.69	251.59	289.44	267.89	243.09	260.5	228.52	258.97	211.27	208.14	249.33	273.98	253.22	258.13	268.32	247.46	256.73	255.27	233.86	241.3	248.02	241.53
ENSMUSG00000002847	Pla1a		8	11	9	13	8	11	12	9	17	16	15	18	15	18	18	17	13	25	17	22	36	13	38	25		7.11	10.14	9.68	12.26	7.37	10.02	14.21	10.59	16.63	15	15.98	17.87	15.01	16.02	17.01	17.98	13.3	24.64	18.93	23.59	32.83	14.14
ENSMUSG00000002870	Mcm2		142	88	81	82	89	142	65	85	99	65	86	92	76	102	73	52	58	90	90	77	88	79	111	80		126.18	81.1	87.15	77.35	81.95	129.34	76.96	100.06	96.83	60.94	91.63	91.33	76.07	90.79	68.97	54.99	59.32	88.7	100.23	82.58	80.24	85.95
ENSMUSG00000002871	Tpra1		546	358	312	376	401	570	282	252	370	353	324	528	335	432	445	357	410	504	329	396	428	427	446	374		485.18	329.92	335.7	354.67	369.24	519.17	333.91	296.63	361.9	330.96	345.23	524.13	335.29	384.52	420.44	377.54	419.35	496.74	366.38	424.68	390.27	464.57
ENSMUSG00000002881	Nab1		692	515	541	567	555	799	408	468	536	574	597	576	558	600	561	513	506	613	459	475	530	421	585	526		614.92	474.6	582.1	534.84	511.05	727.75	483.1	550.89	524.26	538.17	636.11	571.77	558.48	534.06	530.04	542.52	517.54	604.17	511.15	509.4	483.28	458.05
ENSMUSG00000002885	Adgre5		114	89	87	91	101	105	81	69	105	160	79	94	87	133	138	102	90	121	91	82	123	76	120	86		101.3	82.02	93.61	85.84	93	95.64	95.91	81.22	102.7	150.01	84.18	93.31	87.07	118.38	130.38	107.87	92.05	119.26	101.34	87.94	112.16	82.69
ENSMUSG00000002897	Il17ra		222	236	254	182	377	279	377	553	485	692	658	369	483	601	540	532	451	438	446	508	585	414	465	603		197.27	217.49	273.3	171.68	347.14	254.12	446.39	650.95	474.38	648.8	701.11	366.29	483.42	534.95	510.2	562.61	461.29	431.69	496.67	544.8	533.43	450.43
ENSMUSG00000002900	Lamb1		495	528	479	516	482	570	296	130	283	198	175	409	202	239	205	182	231	364	119	134	248	166	219	223		439.86	486.58	515.39	486.73	443.83	519.17	350.48	153.03	276.8	185.64	186.46	406	202.17	212.73	193.69	192.47	236.27	358.75	132.52	143.71	226.14	180.61
ENSMUSG00000002908	Kcnn1		240	237	235	235	258	245	240	242	281	308	291	226	336	406	387	301	296	278	332	346	329	298	321	296		213.27	218.41	252.85	221.67	237.57	223.15	284.18	284.86	274.84	288.77	310.06	224.34	336.29	361.38	365.64	318.32	302.75	273.99	369.72	371.06	300	324.22
ENSMUSG00000002910	Arrdc2		238	137	114	166	224	260	182	168	289	234	185	275	349	189	299	264	436	190	404	288	242	358	411	356		211.49	126.25	122.66	156.59	206.26	236.81	215.5	197.76	282.67	219.39	197.12	272.98	349.3	168.23	282.5	279.19	445.95	187.26	449.9	308.86	220.67	389.5
ENSMUSG00000002930	Ppp1r17		1478	14	49	16	34	3115	2	0	73	0	5	1459	0	4	1	0	5	868	3	2	3	1	69	4		1313.36	12.9	52.72	15.09	31.31	2837.22	2.37	0	71.4	0	5.33	1448.3	0	3.56	0.94	0	5.11	855.49	3.34	2.14	2.74	1.09
ENSMUSG00000002944	Cd36		60	153	34	117	62	8	13	3	17	10	5	15	8	8	7	1	11	18	3	6	9	2	10	12		53.32	141	36.58	110.36	57.09	7.29	15.39	3.53	16.63	9.38	5.33	14.89	8.01	7.12	6.61	1.06	11.25	17.74	3.34	6.43	8.21	2.18
ENSMUSG00000002948	Map2k7		905	850	649	879	872	933	631	686	780	863	731	852	833	983	857	778	800	870	818	867	912	842	907	902		804.19	783.33	698.3	829.15	802.94	849.8	747.14	807.5	762.91	809.12	778.89	845.75	833.72	874.97	809.7	822.77	818.25	857.46	910.94	929.8	831.6	916.09
ENSMUSG00000002949	Timm44		615	631	519	634	563	584	450	433	530	540	582	603	582	671	607	497	538	660	508	546	647	546	608	585		546.49	581.5	558.43	598.04	518.41	531.92	532.83	509.69	518.39	506.29	620.13	598.58	582.5	597.26	573.5	525.6	550.27	650.49	565.72	585.55	589.97	594.04
ENSMUSG00000002957	Ap2a2		5381	6491	5529	6380	5938	5626	3963	4075	5066	4610	4158	4801	4548	4624	4262	4084	4015	4020	3468	3733	4318	3802	3850	4394		4781.6	5981.85	5949.03	6018.15	5467.76	5124.31	4692.44	4796.76	4955.03	4322.21	4430.39	4765.78	4551.91	4115.81	4026.76	4318.99	4106.59	3962.06	3862.04	4003.39	3937.36	4136.55
ENSMUSG00000002963	Pnkp		299	273	196	246	287	323	226	219	262	279	261	325	249	319	323	279	277	322	283	294	314	279	308	291		265.69	251.59	210.89	232.05	264.27	294.2	267.6	257.79	256.26	261.58	278.1	322.62	249.21	283.94	305.17	295.05	283.32	317.36	315.15	315.29	286.32	303.55
ENSMUSG00000002968	Med25		1063	1334	1008	1175	1195	1123	940	1002	1181	1401	1113	1241	1219	1594	1416	1252	1380	1303	1181	1145	1399	1234	1370	1328		944.59	1229.36	1084.58	1108.36	1100.37	1022.86	1113.02	1179.47	1155.13	1313.54	1185.91	1231.9	1220.05	1418.82	1337.85	1324.04	1411.48	1284.22	1315.19	1227.93	1275.67	1342.58
ENSMUSG00000002980	Bcam		426	228	226	239	258	235	224	119	239	280	204	237	245	268	269	186	181	327	182	195	311	163	309	258		378.55	210.12	243.17	225.44	237.57	214.04	265.23	140.08	233.76	262.52	217.36	235.26	245.21	238.55	254.15	196.7	185.13	322.29	202.68	209.12	283.58	177.34
ENSMUSG00000002981	Clptm1		3351	3579	3032	3668	3458	3283	2668	2671	3273	3440	3097	3070	3117	3476	3272	2908	3174	3086	3000	3098	3540	2975	3457	3721		2977.73	3298.27	3262.34	3459.96	3184.15	2990.24	3159.08	3144.09	3201.31	3225.25	3299.89	3047.48	3119.68	3093.98	3091.41	3075.33	3246.41	3041.52	3340.86	3322.39	3227.94	3236.78
ENSMUSG00000002983	Relb		92	125	96	142	132	89	92	76	118	100	119	83	110	115	104	96	104	119	105	114	129	102	118	142		81.75	115.2	103.29	133.95	121.55	81.06	108.93	89.46	115.42	93.76	126.8	82.39	110.09	102.36	98.26	101.52	106.37	117.28	116.93	122.26	117.63	110.98
ENSMUSG00000002984	Tomm40		1140	1136	1036	1224	1291	1251	937	1040	1146	1283	1167	1237	1212	1347	1278	1024	1185	1179	1118	1267	1328	1144	1187	1406		1013.01	1046.89	1114.7	1154.58	1188.76	1139.44	1109.47	1224.2	1120.9	1202.9	1243.45	1227.93	1213.04	1198.96	1207.46	1082.92	1212.03	1162.01	1245.03	1358.77	1210.93	1244.66
ENSMUSG00000002985	Apoe		28577	28172	23379	28321	22775	22486	20607	14418	19549	19672	18515	21530	19643	26291	26686	20675	21873	28470	20257	18511	24286	17809	26521	24137		25393.8	25962.2	25155.1	26714.7	20971.4	20480.8	24400	16971.7	19120.8	18443.9	19727.9	21372.1	19659.9	23401.6	25213.1	21864.6	22372	28059.7	22558.6	19851.8	22145.1	19376.1
ENSMUSG00000002996	Hbp1		255	200	182	188	217	288	163	168	199	190	180	249	175	183	174	164	202	240	184	162	215	222	239	160		226.6	184.31	195.83	177.34	199.82	262.32	193	197.76	194.64	178.14	191.79	247.17	175.15	162.89	164.4	173.44	206.61	236.54	204.91	173.73	196.05	241.53
ENSMUSG00000002997	Prkar2b		974	1514	1281	1276	1368	873	1149	1168	1407	1364	1201	1140	1287	1329	1408	1147	1227	1080	1140	1329	1498	1128	1210	1373		865.5	1395.24	1378.32	1203.63	1259.66	795.15	1360.49	1374.88	1376.18	1278.85	1279.68	1131.64	1288.11	1182.94	1330.29	1213	1254.99	1064.43	1269.53	1425.26	1365.95	1227.26
ENSMUSG00000003031	Cdkn1b		1773	876	883	943	1019	2252	835	790	973	962	875	1373	1041	1008	1041	882	925	1120	801	836	989	766	916	872		1575.5	807.29	950.08	889.52	938.3	2051.18	988.69	929.92	951.69	901.94	932.32	1362.93	1041.9	897.22	983.54	932.75	946.1	1103.86	892.01	896.55	901.82	833.4
ENSMUSG00000003032	Klf4		159	141	144	128	135	176	159	136	184	232	145	144	114	127	145	147	165	237	87	83	253	122	172	188		141.29	129.94	154.94	120.74	124.31	160.31	188.27	160.09	179.97	217.52	154.5	142.94	114.1	113.04	137	155.46	168.76	233.58	96.89	89.01	230.7	132.74
ENSMUSG00000003033	Ap1m1		958	978	766	982	968	881	662	665	906	759	724	916	835	873	838	759	877	819	715	804	912	809	837	888		851.29	901.29	824.19	926.3	891.34	802.44	783.85	782.78	886.15	711.62	771.43	909.28	835.72	777.06	791.75	802.67	897.01	807.2	796.24	862.23	831.6	880.19
ENSMUSG00000003037	Rab8a		724	733	633	809	719	757	568	574	690	745	627	629	628	749	760	695	698	769	638	607	716	685	682	696		643.35	675.5	681.09	763.12	662.06	689.5	672.55	675.67	674.89	698.49	668.08	624.39	628.54	666.68	718.05	734.99	713.92	757.92	710.49	650.97	652.88	745.28
ENSMUSG00000003038	Hmgn2		562	486	389	486	542	493	355	465	475	526	423	447	472	528	530	479	472	502	462	442	547	521	518	481		499.4	447.88	418.55	458.44	499.08	449.04	420.34	547.36	464.6	493.16	450.71	443.72	472.41	469.97	500.75	506.56	482.77	494.76	514.49	474.01	498.78	566.84
ENSMUSG00000003039	Fam32a		1558	1546	1293	1387	1459	1347	1115	1003	1319	1440	1167	1382	1231	1502	1478	1233	1392	1326	1254	1377	1476	1213	1465	1532		1384.45	1424.73	1391.23	1308.33	1343.46	1226.88	1320.23	1180.65	1290.11	1350.1	1243.45	1371.86	1232.06	1336.93	1396.42	1303.95	1423.75	1306.89	1396.48	1476.74	1345.89	1319.74
ENSMUSG00000003051	Elf3		4	1	4	4	2	4	5	0	0	1	3	7	2	3	0	0	1	5	1	0	3	5	4	0		3.55	0.92	4.3	3.77	1.84	3.64	5.92	0	0	0.94	3.2	6.95	2	2.67	0	0	1.02	4.93	1.11	0	2.74	5.44
ENSMUSG00000003062	Stard3nl		713	645	515	599	585	495	399	421	502	513	475	489	534	589	546	464	504	476	428	428	528	459	506	515		633.58	594.41	554.12	565.03	538.67	450.86	472.44	495.57	491	480.97	506.12	485.41	534.46	524.27	515.86	490.7	515.5	469.14	476.63	459	481.46	499.39
ENSMUSG00000003068	Stk11		1345	1155	1102	1235	1289	1612	1067	1093	1271	1376	1212	1398	1373	1700	1529	1361	1266	1359	1222	1192	1374	1153	1347	1319		1195.18	1064.4	1185.72	1164.95	1186.92	1468.25	1263.4	1286.59	1243.16	1290.1	1291.4	1387.74	1374.18	1513.17	1444.61	1439.31	1294.88	1339.41	1360.84	1278.34	1252.88	1254.46
ENSMUSG00000003070	Efna2		175	183	149	157	158	173	130	127	134	154	133	142	152	176	169	170	127	144	144	158	177	140	193	123		155.51	168.65	160.32	148.1	145.49	157.57	153.93	149.49	131.06	144.39	141.71	140.96	152.13	156.66	159.67	179.78	129.9	141.92	160.36	169.44	161.4	152.32
ENSMUSG00000003072	Atp5d		2467	2715	2284	2912	2619	2623	1836	1971	2482	2598	2471	2518	2432	3103	2818	2616	2629	2735	2357	2535	2840	2441	2670	2875		2192.2	2502.04	2457.51	2746.84	2411.6	2389.1	2173.94	2320.1	2427.63	2435.81	2632.88	2499.53	2434.09	2761.97	2662.46	2766.52	2688.97	2695.58	2624.8	2718.61	2589.65	2655.79
ENSMUSG00000003099	Ppp5c		2282	2303	1920	2194	2264	2771	1776	2055	2242	2470	2291	2393	2367	2560	2370	2068	2257	2355	2173	2414	2557	2255	2478	2664		2027.8	2122.35	2065.86	2069.56	2084.71	2523.9	2102.9	2418.98	2192.89	2315.8	2441.09	2375.45	2369.04	2278.65	2239.19	2186.99	2308.49	2321.06	2419.9	2588.85	2331.59	2453.43
ENSMUSG00000003119	Cdk12		499	469	408	453	457	597	364	368	465	490	418	444	358	411	379	393	328	371	320	376	460	339	356	411		443.42	432.21	439	427.31	420.81	543.76	431	433.18	454.81	459.41	445.38	440.74	358.31	365.83	358.08	415.61	335.48	365.65	356.36	403.23	419.45	368.83
ENSMUSG00000003123	Lipe		255	157	129	164	176	232	143	118	166	165	139	178	171	174	182	150	172	214	162	146	165	137	196	180		226.6	144.69	138.8	154.7	162.06	211.31	169.32	138.9	162.36	154.7	148.11	176.69	171.15	154.88	171.95	158.63	175.92	210.92	180.41	156.57	150.45	149.06
ENSMUSG00000003131	Pafah1b2		4374	3781	3412	3912	3916	3987	3055	3199	3773	3898	3430	3567	3594	3904	3652	3139	3106	2962	2930	3140	3581	3033	3247	3337		3886.77	3484.42	3671.21	3690.12	3605.88	3631.47	3617.31	3765.61	3690.36	3654.65	3654.7	3540.83	3597.09	3474.94	3450.43	3319.62	3176.85	2919.31	3262.91	3367.43	3265.33	3299.88
ENSMUSG00000003134	Tbc1d8		376	310	330	299	290	468	228	247	258	219	247	390	238	229	227	213	249	332	186	227	261	261	274	231		334.12	285.68	355.07	282.04	267.03	426.27	269.97	290.75	252.35	205.33	263.18	387.14	238.2	203.83	214.47	225.26	254.68	327.22	207.13	243.44	237.99	283.97
ENSMUSG00000003135	Cnot11		477	559	450	542	560	576	447	477	537	609	533	537	548	636	567	520	479	503	493	506	634	512	529	564		423.87	515.15	484.19	511.26	515.65	524.64	529.28	561.49	525.24	570.98	567.92	533.06	548.47	566.1	535.71	549.92	489.93	495.75	549.02	542.65	578.11	557.05
ENSMUSG00000003153	Slc2a3		2974	4674	3538	4805	3996	3118	3171	3202	3774	3970	3027	3147	3673	3841	3956	3405	3257	3050	2934	3215	3836	3037	3006	3836		2642.72	4307.38	3806.78	4532.48	3679.55	2839.96	3754.67	3769.14	3691.33	3722.16	3225.3	3123.91	3676.16	3418.87	3737.65	3600.92	3331.3	3006.04	3267.36	3447.87	3497.85	3304.24
ENSMUSG00000003154	Foxj2		705	644	533	714	739	846	551	562	656	731	660	706	672	823	694	690	632	652	565	601	669	615	645	637		626.47	593.49	573.49	673.5	680.48	770.56	652.42	661.54	641.63	685.36	703.24	700.82	672.58	732.55	655.7	729.7	646.42	642.6	629.2	644.53	610.03	669.12
ENSMUSG00000003161	Sri		1375	1054	851	1019	967	1468	757	697	887	879	826	1093	800	1064	957	790	843	1051	831	847	956	807	901	953		1221.84	971.33	915.65	961.21	890.42	1337.09	896.34	820.45	867.57	824.13	880.11	1084.98	800.69	947.06	904.18	835.46	862.23	1035.85	925.42	908.35	871.73	878.01
ENSMUSG00000003166	Dgcr2		2016	1535	1262	1469	1446	2366	1023	1036	1263	1329	1215	1657	1208	1483	1335	1180	1204	1433	1032	1127	1354	1128	1351	1281		1791.43	1414.6	1357.87	1385.68	1331.49	2155.02	1211.3	1219.5	1235.34	1246.03	1294.6	1644.84	1209.04	1320.01	1261.32	1247.9	1231.47	1412.35	1149.26	1208.63	1234.64	1227.26
ENSMUSG00000003184	Irf3		343	234	211	177	255	341	165	195	215	219	214	336	261	309	278	271	277	390	193	214	255	264	270	229		304.79	215.65	227.03	166.96	234.81	310.59	195.37	229.54	210.29	205.33	228.02	333.54	261.22	275.04	262.66	286.59	283.32	384.38	214.93	229.5	232.52	287.23
ENSMUSG00000003190	Bcl2l12		17	19	9	9	17	15	12	9	13	8	11	15	15	21	12	12	15	17	5	17	13	10	18	8		15.11	17.51	9.68	8.49	15.65	13.66	14.21	10.59	12.72	7.5	11.72	14.89	15.01	18.69	11.34	12.69	15.34	16.75	5.57	18.23	11.85	10.88
ENSMUSG00000003198	Zfp959		73	63	47	47	75	89	68	37	59	58	68	70	59	74	76	43	61	66	53	60	68	66	68	77		64.87	58.06	50.57	44.33	69.06	81.06	80.52	43.55	57.71	54.38	72.45	69.49	59.05	65.87	71.81	45.47	62.39	65.05	59.02	64.35	62.01	71.81
ENSMUSG00000003199	Mpnd		1003	863	828	939	869	1032	701	694	736	804	761	974	816	1008	1011	871	920	950	847	813	921	848	976	930		891.27	795.31	890.9	885.74	800.18	939.97	830.03	816.92	719.88	753.81	810.85	966.85	816.7	897.22	955.2	921.12	940.99	936.31	943.24	871.89	839.81	922.62
ENSMUSG00000003200	Sh3gl1		580	561	471	531	542	766	471	479	563	647	516	645	613	699	704	626	611	690	563	566	672	597	589	645		515.39	517	506.78	500.88	499.08	697.69	557.69	563.84	550.67	606.61	549.8	640.27	613.53	622.18	665.14	662.02	624.94	680.06	626.97	607	612.76	649.53
ENSMUSG00000003206	Ebi3		8	10	10	10	15	5	13	6	6	14	13	8	15	8	14	9	16	16	15	10	15	14	9	15		7.11	9.22	10.76	9.43	13.81	4.55	15.39	7.06	5.87	13.13	13.85	7.94	15.01	7.12	13.23	9.52	16.36	15.77	16.7	10.72	13.68	15.23
ENSMUSG00000003208	Yju2		129	111	122	143	136	137	87	103	116	116	114	134	110	150	136	96	127	131	107	102	135	104	135	117		114.63	102.29	131.27	134.89	125.23	124.78	103.01	121.24	113.46	108.76	121.47	133.02	110.09	133.51	128.49	101.52	129.9	129.11	119.16	109.39	123.1	113.15
ENSMUSG00000003226	Ranbp2		2502	2602	2843	2659	2995	2953	2482	2619	3245	3727	2764	2527	2629	2584	2506	2546	2204	2408	2395	2683	3097	2273	2604	3253		2223.3	2397.9	3058.98	2508.19	2757.82	2689.67	2938.85	3082.88	3173.92	3494.33	2945.07	2508.46	2631.26	2300.01	2367.68	2692.5	2254.28	2373.29	2667.12	2877.33	2823.99	2473.01
ENSMUSG00000003227	Edar		4	2	1	1	4	1	2	2	3	6	7	3	4	4	10	2	3	2	6	4	10	4	2	1		3.55	1.84	1.08	0.94	3.68	0.91	2.37	2.35	2.93	5.63	7.46	2.98	4	3.56	9.45	2.12	3.07	1.97	6.68	4.29	9.12	4.35
ENSMUSG00000003228	Grk5		468	341	368	387	387	609	325	267	323	334	268	436	306	318	298	308	280	393	209	232	304	249	293	277		415.87	314.25	395.96	365.05	356.35	554.69	384.82	314.29	315.92	313.15	285.56	432.8	306.26	283.05	281.55	325.72	286.39	387.34	232.75	248.8	277.2	270.91
ENSMUSG00000003233	Dvl3		1017	884	800	852	932	1181	757	916	1028	1184	1017	1042	1099	1101	1027	1004	935	951	842	862	1011	867	894	929		903.71	814.66	860.78	803.68	858.19	1075.69	896.34	1078.24	1005.48	1110.08	1083.62	1034.36	1099.95	980	970.32	1061.77	956.33	937.29	937.67	924.44	921.88	943.29
ENSMUSG00000003234	Abcf3		1252	1177	1003	1228	1171	1280	860	855	1037	1127	1010	1168	1045	1226	1146	958	1034	1112	984	1008	1254	1007	1143	1233		1112.54	1084.68	1079.2	1158.35	1078.27	1165.86	1018.29	1006.44	1014.29	1056.64	1076.17	1159.43	1045.9	1091.26	1082.75	1013.12	1057.59	1095.97	1095.8	1081.01	1143.46	1095.61
ENSMUSG00000003235	Eif2b5		849	917	685	896	893	928	723	747	827	952	862	862	822	953	898	810	800	784	826	778	960	772	852	965		754.43	845.07	737.04	845.18	822.28	845.25	856.08	879.31	808.89	892.57	918.47	855.68	822.71	848.26	848.44	856.61	818.25	772.7	919.85	834.35	875.37	839.93
ENSMUSG00000003269	Cyth2		951	1349	1045	1266	1354	1154	1161	1385	1489	1737	1508	1337	1610	1658	1733	1444	1485	1433	1483	1525	1747	1470	1496	1849		845.07	1243.19	1124.39	1194.2	1246.77	1051.09	1374.7	1630.31	1456.38	1628.56	1606.79	1327.19	1611.39	1475.78	1637.35	1527.09	1518.88	1412.35	1651.5	1635.46	1593	1599.35
ENSMUSG00000003271	Sult2b1		78	189	166	232	179	97	160	189	166	248	150	180	190	229	234	206	231	164	181	215	247	243	187	295		69.31	174.18	178.61	218.84	164.82	88.35	189.45	222.48	162.36	232.52	159.83	178.68	190.16	203.83	221.08	217.85	236.27	161.64	201.57	230.57	225.23	264.38
ENSMUSG00000003273	Car11		986	1940	1729	1608	1892	1354	1714	1670	1984	2169	1837	1790	2073	2614	2369	2161	2249	1975	2155	2141	2536	2170	2355	2659		876.17	1787.83	1860.35	1516.8	1742.17	1233.26	2029.48	1965.79	1940.54	2033.59	1957.34	1776.87	2074.78	2326.72	2238.25	2285.34	2300.3	1946.54	2399.85	2296.08	2312.44	2360.95
ENSMUSG00000003279	Dlgap1		7108	11515	9557	10647	12022	9909	9969	9872	11584	13411	10450	10340	12064	12279	12015	11054	9883	9001	10018	11082	12180	10236	9839	11300		6316.23	10611.8	10283	10043.1	11070	9025.38	11803.9	11620.5	11330.3	12573.8	11134.6	10264.1	12074.4	10929.5	11351.9	11690	10108.5	8871.27	11156.2	11884.7	11106.3	11136.7
ENSMUSG00000003282	Plag1		31	28	26	19	35	48	23	31	38	38	23	44	33	39	39	43	35	34	33	32	29	42	43	33		27.55	25.8	27.98	17.92	32.23	43.72	27.23	36.49	37.17	35.63	24.51	43.68	33.03	34.71	36.85	45.47	35.8	33.51	36.75	34.32	26.44	45.7
ENSMUSG00000003283	Hck		40	57	49	44	51	38	34	40	42	44	39	47	31	54	49	38	61	49	40	38	49	36	48	45		35.54	52.53	52.72	41.5	46.96	34.61	40.26	47.08	41.08	41.25	41.55	46.66	31.03	48.07	46.3	40.19	62.39	48.29	44.54	40.75	44.68	39.17
ENSMUSG00000003299	Mrpl4		589	521	416	516	530	580	416	440	519	553	538	570	516	654	575	514	532	624	473	600	590	509	619	684		523.39	480.13	447.6	486.73	488.03	528.28	492.57	517.93	507.63	518.48	573.24	565.82	516.44	582.12	543.26	543.58	544.14	615.01	526.74	643.46	537.99	553.79
ENSMUSG00000003308	Keap1		1118	1235	1101	1272	1068	1199	900	825	1031	1094	880	1066	1118	1238	1109	954	1048	1032	1094	1086	1177	998	1216	1236		993.46	1138.13	1184.64	1199.86	983.42	1092.08	1065.66	971.12	1008.42	1025.7	937.65	1058.18	1118.96	1101.94	1047.79	1008.89	1071.91	1017.13	1218.3	1164.66	1073.24	1085.82
ENSMUSG00000003309	Ap1m2		5	24	17	20	14	10	9	11	11	8	5	21	10	18	8	12	9	17	4	15	23	13	16	13		4.44	22.12	18.29	18.87	12.89	9.11	10.66	12.95	10.76	7.5	5.33	20.85	10.01	16.02	7.56	12.69	9.21	16.75	4.45	16.09	20.97	14.14
ENSMUSG00000003316	Glg1		6062	5281	5105	5533	5711	6137	4188	4369	5224	5835	4396	5070	4808	5285	4857	4839	4070	4091	4296	4217	5007	4186	4553	4837		5386.74	4866.76	5492.82	5219.19	5258.73	5589.74	4958.86	5142.83	5109.57	5470.73	4683.99	5032.81	4812.14	4704.17	4588.92	5117.44	4162.85	4032.04	4784.12	4522.44	4565.62	4554.34
ENSMUSG00000003341	Atp8b3		6	7	1	2	5	0	3	1	0	1	1	0	1	2	1	1	2	2	2	1	1	0	3	1		5.33	6.45	1.08	1.89	4.6	0	3.55	1.18	0	0.94	1.07	0	1	1.78	0.94	1.06	2.05	1.97	2.23	1.07	0.91	0
ENSMUSG00000003344	Btbd2		1516	1778	1437	1727	1625	1497	1142	975	1254	1344	1098	1427	1418	1531	1405	1267	1246	1402	1199	1234	1383	1106	1378	1332		1347.13	1638.54	1546.17	1629.05	1496.31	1363.51	1352.2	1147.69	1226.53	1260.1	1169.93	1416.53	1419.22	1362.74	1327.45	1339.9	1274.42	1381.79	1335.23	1323.38	1261.08	1203.32
ENSMUSG00000003345	Csnk1g2		2389	2871	2507	2813	3049	2381	2597	2681	3176	3474	3142	2742	3194	3849	3668	3090	3140	3184	3288	3115	3542	2804	3409	3754		2122.88	2645.8	2697.45	2653.46	2807.54	2168.68	3075.01	3155.86	3106.43	3257.12	3347.84	2721.88	3196.75	3425.99	3465.55	3267.8	3211.63	3138.11	3661.59	3340.62	3229.76	3050.73
ENSMUSG00000003346	Abhd17a		1799	2222	2046	2116	2278	2317	2011	2045	2355	2724	2456	2274	2627	3248	3178	2587	2656	2684	2683	2507	2981	2263	2876	3141		1598.61	2047.71	2201.43	1995.99	2097.6	2110.39	2381.15	2407.21	2303.42	2553.95	2616.9	2257.32	2629.26	2891.04	3002.59	2735.86	2716.59	2645.32	2987.84	2688.59	2718.22	2462.13
ENSMUSG00000003348	Mob3a		260	181	178	180	175	200	121	122	162	166	143	162	185	180	137	135	152	203	118	114	168	107	170	145		231.04	166.8	191.52	169.79	161.14	182.17	143.27	143.61	158.45	155.64	152.37	160.81	185.16	160.22	129.44	142.77	155.47	200.07	131.41	122.26	153.19	116.42
ENSMUSG00000003352	Cacnb3		1967	4978	3297	4329	4295	1696	3765	3671	4565	5112	4065	3289	4739	5537	5632	4788	4667	4130	4633	4593	5555	4393	4519	5586		1747.89	4587.53	3547.47	4083.47	3954.87	1544.76	4458	4321.21	4465.01	4792.87	4331.3	3264.87	4743.08	4928.47	5321.15	5063.5	4773.46	4070.48	5159.41	4925.68	5065.31	4779.56
ENSMUSG00000003354	Ccdc65		81	117	131	132	120	83	101	105	138	110	94	82	99	105	86	95	103	94	81	109	114	90	93	112		71.98	107.82	140.95	124.51	110.5	75.6	119.59	123.6	134.98	103.13	100.16	81.4	99.09	93.46	81.25	100.47	105.35	92.65	90.2	116.9	103.95	97.92
ENSMUSG00000003355	Fkbp11		12	8	7	16	8	9	3	5	4	12	9	9	5	7	17	12	3	16	7	6	17	11	10	10		10.66	7.37	7.53	15.09	7.37	8.2	3.55	5.89	3.91	11.25	9.59	8.93	5	6.23	16.06	12.69	3.07	15.77	7.8	6.43	15.5	11.97
ENSMUSG00000003360	Ddx23		1539	1394	1246	1354	1456	1540	1164	1207	1389	1463	1328	1499	1452	1665	1488	1357	1292	1329	1134	1276	1424	1326	1512	1367		1367.57	1284.66	1340.66	1277.21	1340.7	1402.67	1378.25	1420.78	1358.58	1371.67	1415	1488	1453.25	1482.01	1405.87	1435.08	1321.47	1309.85	1262.85	1368.42	1298.47	1442.68
ENSMUSG00000003363	Pld3		5371	11371	9573	10288	10726	5726	9205	9466	10914	11948	10132	8374	10823	12001	11856	10076	10586	9004	10574	11102	12685	10092	10326	12904		4772.71	10479.1	10300.2	9704.5	9876.58	5215.39	10899.3	11142.6	10674.9	11202.1	10795.8	8312.57	10832.3	10682.1	11201.6	10655.8	10827.5	8874.23	11775.4	11906.1	11566.8	10980
ENSMUSG00000003378	Grik5		2844	5339	4147	4911	4710	2849	3650	3493	4359	4639	3743	3466	4325	5127	4779	4212	4245	3755	4126	4030	4573	3934	4004	4689		2527.2	4920.21	4462.04	4632.46	4337	2594.95	4321.83	4111.68	4263.52	4349.4	3988.21	3440.57	4328.72	4563.53	4515.23	4454.36	4341.84	3700.88	4594.8	4321.9	4169.88	4280.17
ENSMUSG00000003379	Cd79a		4	3	5	2	4	2	10	2	8	2	5	7	8	8	8	0	5	9	2	5	4	4	3	8		3.55	2.76	5.38	1.89	3.68	1.82	11.84	2.35	7.82	1.88	5.33	6.95	8.01	7.12	7.56	0	5.11	8.87	2.23	5.36	3.65	4.35
ENSMUSG00000003380	Rabac1		3077	2504	2275	2671	2544	3135	1797	1734	2268	2263	1932	2643	2321	2717	2680	2095	2225	2555	2399	2296	2661	2195	2698	2779		2734.25	2307.59	2447.83	2519.51	2342.53	2855.44	2127.76	2041.13	2218.32	2121.72	2058.57	2623.61	2323	2418.4	2532.08	2215.55	2275.76	2518.18	2671.58	2462.3	2426.43	2388.15
ENSMUSG00000003382	Etv3		653	610	574	571	588	636	483	573	556	704	578	583	556	615	515	512	510	635	490	460	583	478	552	605		580.26	562.15	617.61	538.61	541.43	579.29	571.9	674.49	543.82	660.05	615.87	578.72	556.48	547.41	486.58	541.46	521.63	625.85	545.67	493.32	531.61	520.06
ENSMUSG00000003402	Prkcsh		1404	1559	1186	1489	1223	1240	948	955	1121	1133	1080	1161	1170	1362	1350	1069	1227	1307	955	1024	1191	984	1195	1178		1247.61	1436.71	1276.1	1404.55	1126.15	1129.42	1122.49	1124.15	1096.45	1062.27	1150.75	1152.48	1171.01	1212.31	1275.49	1130.51	1254.99	1288.16	1063.51	1098.17	1086.01	1070.59
ENSMUSG00000003410	Elavl3		5847	5202	4489	5481	5318	6248	4007	4137	4798	5191	4510	5152	5062	5794	5564	5024	4415	4851	4175	4310	4968	4081	4676	4653		5195.69	4793.96	4830.02	5170.14	4896.86	5690.84	4744.54	4869.74	4692.9	4866.93	4805.45	5114.21	5066.36	5157.23	5256.9	5313.08	4515.72	4781.08	4649.37	4622.18	4530.06	4440.1
ENSMUSG00000003411	Rab3b		907	1452	1506	2029	1446	692	874	1015	1155	1135	963	910	1023	1057	1099	1045	1088	913	939	978	1121	977	916	1104		805.97	1338.11	1620.41	1913.92	1331.49	630.29	1034.87	1194.78	1129.7	1064.14	1026.09	903.32	1023.88	940.83	1038.34	1105.13	1112.82	899.84	1045.69	1048.84	1022.18	1062.97
ENSMUSG00000003418	St8sia6		168	50	32	47	38	41	25	21	41	44	25	23	30	44	34	33	33	28	39	30	39	23	68	35		149.29	46.08	34.43	44.33	34.99	37.34	29.6	24.72	40.1	41.25	26.64	22.83	30.03	39.16	32.12	34.9	33.75	27.6	43.43	32.17	35.56	25.02
ENSMUSG00000003420	Fcgrt		334	342	318	338	298	395	329	202	313	316	274	384	260	331	361	241	314	488	302	240	411	199	424	371		296.8	315.17	342.16	318.83	274.4	359.78	389.56	237.78	306.14	296.27	291.95	381.18	260.22	294.62	341.08	254.87	321.16	480.97	336.31	257.38	374.77	216.51
ENSMUSG00000003421	Nosip		724	665	590	707	727	791	488	523	654	618	572	720	728	747	773	639	721	748	702	720	834	682	740	751		643.35	612.84	634.82	666.9	669.43	720.46	577.82	615.63	639.67	579.42	609.47	714.72	728.63	664.9	730.34	675.77	737.45	737.22	781.76	772.15	760.48	742.01
ENSMUSG00000003423	Pih1d1		288	362	256	344	321	295	248	230	283	281	262	335	256	345	324	262	275	316	256	251	305	274	298	331		255.92	333.61	275.45	324.49	295.58	268.69	293.65	270.74	276.8	263.46	279.16	332.54	256.22	307.08	306.12	277.08	281.27	311.45	285.09	269.18	278.11	298.11
ENSMUSG00000003429	Rps11		2420	2151	1914	2353	2149	1999	1659	1662	2014	1998	1956	1969	2018	2472	2521	2068	2126	2227	2035	1846	2225	1949	2354	2277		2150.43	1982.28	2059.4	2219.55	1978.82	1820.74	1964.36	1956.37	1969.88	1873.27	2084.14	1954.56	2019.74	2200.32	2381.86	2186.99	2174.5	2194.9	2266.22	1979.71	2028.86	2120.5
ENSMUSG00000003435	Supt5		2436	2457	2089	2392	2461	2546	1812	2121	2527	2629	2217	2383	2440	2689	2424	2097	2361	2131	2146	2238	2679	2322	2422	2670		2164.65	2264.28	2247.7	2256.33	2266.11	2318.96	2145.52	2496.67	2471.65	2464.88	2362.24	2365.52	2442.1	2393.47	2290.21	2217.66	2414.86	2100.29	2389.83	2400.1	2442.84	2526.32
ENSMUSG00000003436	Dll3		33	32	23	33	31	21	22	23	17	20	15	24	11	36	14	20	15	23	15	11	16	21	22	15		29.32	29.49	24.75	31.13	28.55	19.13	26.05	27.07	16.63	18.75	15.98	23.82	11.01	32.04	13.23	21.15	15.34	22.67	16.7	11.8	14.59	22.85
ENSMUSG00000003437	Paf1		931	928	724	906	893	912	674	740	886	885	770	855	842	1056	962	778	941	913	781	792	958	845	895	973		827.29	855.21	779	854.61	822.28	830.67	798.06	871.07	866.59	829.75	820.44	848.73	842.72	939.94	908.9	822.77	962.47	899.84	869.74	849.37	873.55	919.35
ENSMUSG00000003438	Timm50		594	469	421	489	454	582	369	407	472	519	431	497	462	518	507	469	497	522	403	464	554	423	515	565		527.83	432.21	452.98	461.27	418.05	530.1	436.92	479.09	461.66	486.6	459.24	493.35	462.4	461.07	479.02	495.99	508.34	514.48	448.79	497.61	505.16	460.22
ENSMUSG00000003444	Med29		109	121	110	106	105	100	87	93	107	109	120	120	89	114	113	109	104	134	96	87	105	115	104	118		96.86	111.51	118.36	99.99	96.68	91.08	103.01	109.47	104.66	102.2	127.86	119.12	89.08	101.47	106.76	115.27	106.37	132.07	106.91	93.3	95.74	125.12
ENSMUSG00000003452	Bicd1		942	821	803	799	886	1118	628	663	748	865	707	767	740	776	701	669	591	659	535	667	644	560	635	645		837.07	756.6	864	753.68	815.84	1018.3	743.59	780.43	731.62	811	753.32	761.37	740.64	690.72	662.31	707.49	604.48	649.5	595.79	715.31	587.23	609.28
ENSMUSG00000003458	Ncstn		957	1042	927	940	988	1031	772	828	992	1075	939	1100	989	1083	1026	901	951	954	845	930	1090	877	1043	1049		850.4	960.27	997.42	886.69	909.76	939.06	914.1	974.65	970.27	1007.89	1000.51	1091.93	989.85	963.98	969.37	952.84	972.69	940.25	941.01	997.36	993.91	954.17
ENSMUSG00000003464	Pex19		1617	1464	1262	1440	1380	1650	1072	1160	1371	1423	1205	1371	1313	1449	1445	1241	1261	1403	1278	1267	1610	1296	1376	1493		1436.88	1349.17	1357.87	1358.33	1270.71	1502.86	1269.32	1365.46	1340.97	1334.16	1283.94	1360.94	1314.13	1289.75	1365.24	1312.41	1289.77	1382.78	1423.21	1358.77	1468.07	1410.04
ENSMUSG00000003469	Phyhip		8396	11381	8161	10216	10288	12388	8168	7557	10062	10117	7890	10713	10378	11576	10936	9416	10038	10186	9666	10230	11875	9431	9526	11553		7460.75	10488.3	8780.98	9636.58	9473.27	11283.3	9671.43	8895.49	9841.6	9485.41	8406.88	10634.4	10386.9	10303.8	10332.4	9957.8	10267	10039.2	10764.3	10971	10828.2	10260.9
ENSMUSG00000003476	Crhr2		12	47	33	53	46	16	23	17	26	12	19	22	15	16	15	7	26	28	8	10	24	16	26	23		10.66	43.31	35.51	49.99	42.36	14.57	27.23	20.01	25.43	11.25	20.24	21.84	15.01	14.24	14.17	7.4	26.59	27.6	8.91	10.72	21.88	17.41
ENSMUSG00000003477	Inmt		2	3	6	1	2	10	4	3	5	3	4	3	3	9	11	3	4	4	10	5	9	7	11	7		1.78	2.76	6.46	0.94	1.84	9.11	4.74	3.53	4.89	2.81	4.26	2.98	3	8.01	10.39	3.17	4.09	3.94	11.14	5.36	8.21	7.62
ENSMUSG00000003500	Impdh1		793	1006	846	894	959	826	764	784	1007	1104	967	945	1061	1227	1143	995	1036	1048	974	1042	1189	1005	1027	1104		704.67	927.09	910.27	843.3	883.05	752.34	904.62	922.86	984.94	1035.08	1030.35	938.07	1061.91	1092.15	1079.91	1052.25	1059.63	1032.9	1084.67	1117.47	1084.19	1093.43
ENSMUSG00000003518	Dusp3		2122	2029	2305	1914	3022	2829	2841	3729	3555	4422	3994	2871	3410	3760	3396	3283	3037	3020	3210	3444	3498	3009	2943	3503		1885.63	1869.85	2480.11	1805.44	2782.68	2576.73	3363.92	4389.48	3477.13	4145.94	4255.65	2849.94	3412.93	3346.77	3208.56	3471.9	3106.28	2976.47	3574.72	3693.45	3189.64	3273.77
ENSMUSG00000003526	Prodh		392	363	348	312	424	406	428	357	420	451	421	486	476	545	534	495	548	613	447	406	498	437	624	489		348.33	334.53	374.44	294.3	390.42	369.8	506.78	420.23	410.8	422.84	448.58	482.43	476.41	485.1	504.53	523.48	560.5	604.17	497.79	435.41	454.1	475.45
ENSMUSG00000003527	Ess2		383	460	367	430	449	470	341	357	431	459	339	436	419	475	414	377	432	448	422	440	498	408	504	496		340.34	423.92	394.88	405.61	413.44	428.09	403.77	420.23	421.56	430.35	361.21	432.8	419.36	422.8	391.15	398.69	441.85	441.54	469.95	471.87	454.1	443.9
ENSMUSG00000003528	Slc25a1		734	624	439	574	524	423	358	318	378	342	387	421	354	440	419	314	437	455	350	322	443	341	443	437		652.24	575.05	472.35	541.44	482.5	385.28	423.89	374.32	369.72	320.65	412.35	417.91	354.3	391.64	395.87	332.07	446.97	448.44	389.77	345.32	403.95	371.01
ENSMUSG00000003531	Dgcr6		703	696	666	793	705	800	619	486	593	693	597	718	604	817	818	602	666	806	623	607	775	596	737	771		624.69	641.41	716.6	748.02	649.17	728.66	732.94	572.08	580.01	649.74	636.11	712.73	604.52	727.21	772.85	636.64	681.19	794.38	693.79	650.97	706.68	648.44
ENSMUSG00000003534	Ddr1		2002	1073	903	1019	1225	1354	974	883	1195	1097	1039	1223	1168	1383	1108	1047	1192	1283	1212	924	1269	1014	1367	1103		1778.99	988.83	971.6	961.21	1127.99	1233.26	1153.28	1039.4	1168.82	1028.52	1107.07	1214.03	1169.01	1231.01	1046.85	1107.24	1219.19	1264.51	1349.71	990.93	1157.13	1103.23
ENSMUSG00000003541	Ier3		163	111	77	93	130	172	120	93	155	166	124	138	123	185	132	109	138	314	160	130	208	123	222	222		144.84	102.29	82.85	87.73	119.71	156.66	142.09	109.47	151.6	155.64	132.12	136.99	123.11	164.67	124.71	115.27	141.15	309.47	178.18	139.42	189.66	133.82
ENSMUSG00000003545	Fosb		150	548	446	576	551	138	688	795	975	979	711	555	731	839	822	777	702	703	439	611	878	652	609	884		133.29	505.02	479.88	543.33	507.37	125.69	814.64	935.81	953.64	917.88	757.58	550.93	731.63	746.79	776.63	821.71	718.01	692.87	488.88	655.26	800.6	709.37
ENSMUSG00000003546	Klc4		428	381	293	324	330	440	272	261	316	341	309	377	339	403	389	330	337	402	291	311	369	305	343	364		380.32	351.11	315.26	305.62	303.87	400.76	322.07	307.23	309.08	319.71	329.24	374.23	339.29	358.71	367.53	348.99	344.69	396.21	324.06	333.53	336.47	331.84
ENSMUSG00000003549	Ercc1		204	206	155	217	211	168	153	167	228	219	176	210	175	253	226	232	263	212	186	208	266	227	236	211		181.28	189.84	166.78	204.69	194.29	153.02	181.16	196.58	223.01	205.33	187.53	208.46	175.15	225.19	213.53	245.35	269	208.94	207.13	223.07	242.55	246.97
ENSMUSG00000003559	As3mt		252	110	115	85	146	167	114	90	125	138	138	125	100	149	137	107	143	151	105	102	111	112	135	137		223.93	101.37	123.74	80.18	134.44	152.11	134.98	105.94	122.26	129.38	147.04	124.08	100.09	132.62	129.44	113.16	146.26	148.82	116.93	109.39	101.22	121.86
ENSMUSG00000003573	Homer3		2214	138	178	188	157	3698	89	64	193	83	79	1966	89	84	92	69	116	1237	79	91	95	86	224	121		1967.38	127.18	191.52	177.34	144.57	3368.24	105.38	75.34	188.77	77.82	84.18	1951.58	89.08	74.77	86.92	72.97	118.65	1219.17	87.98	97.59	86.63	93.57
ENSMUSG00000003575	Crtc1		2997	4605	3136	3933	3761	3266	3146	2786	3608	3977	2944	3338	3584	3986	3822	3662	3540	3355	3329	3231	3723	3412	3583	3635		2663.16	4243.79	3374.24	3709.93	3463.16	2974.76	3725.06	3279.45	3528.97	3728.72	3136.86	3313.51	3587.08	3547.93	3611.05	3872.71	3620.75	3306.65	3707.24	3465.03	3394.81	3712.23
ENSMUSG00000003581	Rnf215		389	333	284	368	348	293	235	207	274	292	252	305	278	311	327	283	305	323	212	263	295	315	319	333		345.67	306.88	305.58	347.13	320.44	266.87	278.25	243.66	268	273.77	268.51	302.76	278.24	276.82	308.95	299.28	311.96	318.34	236.09	282.05	268.99	342.72
ENSMUSG00000003585	Sec14l2		743	962	684	924	888	539	774	749	952	983	758	700	901	1047	983	918	971	789	1008	1024	1241	933	1037	1244		660.24	886.54	735.96	871.59	817.68	490.94	916.47	881.66	931.15	921.63	807.66	694.86	901.78	931.93	928.74	970.82	993.15	777.63	1122.53	1098.17	1131.6	1015.1
ENSMUSG00000003604	Aven		187	106	97	121	147	161	99	99	136	150	151	136	115	155	153	144	128	118	127	130	140	122	128	156		166.17	97.69	104.37	114.14	135.36	146.64	117.22	116.53	133.02	140.64	160.89	135	115.1	137.97	144.56	152.29	130.92	116.3	141.43	139.42	127.66	132.74
ENSMUSG00000003617	Cp		363	271	337	274	348	439	411	210	326	343	367	403	225	268	287	226	291	651	199	190	570	207	460	350		322.56	249.74	362.6	258.46	320.44	399.85	486.65	247.2	318.86	321.59	391.04	400.04	225.19	238.55	271.16	239	297.64	641.62	221.61	203.76	519.75	225.21
ENSMUSG00000003623	Crot		542	646	478	536	560	491	463	454	516	631	502	450	458	530	551	567	572	564	509	499	604	498	544	584		481.63	595.33	514.31	505.6	515.65	447.22	548.22	534.41	504.7	591.61	534.89	446.7	458.39	471.75	520.59	599.63	585.05	555.87	566.83	535.14	550.76	541.82
ENSMUSG00000003644	Rps6ka1		881	239	205	228	259	1505	180	182	213	240	211	779	212	272	219	236	209	546	228	197	236	197	279	201		782.86	220.25	220.57	215.07	238.49	1370.79	213.13	214.24	208.33	225.02	224.82	773.29	212.18	242.11	206.91	249.58	213.77	538.13	253.91	211.27	215.2	214.33
ENSMUSG00000003657	Calb2		4247	863	318	948	591	5267	164	127	309	279	463	2323	214	308	249	251	299	1830	174	148	237	197	401	244		3773.92	795.31	342.16	894.23	544.2	4797.32	194.19	149.49	302.23	261.58	493.33	2305.96	214.18	274.15	235.26	265.44	305.82	1803.62	193.77	158.72	216.11	214.33
ENSMUSG00000003660	Snrnp200		2442	2387	2326	2503	2677	2795	2019	2027	2632	2653	2012	2222	2190	2311	2205	2099	2130	2044	2175	2092	2589	2153	2567	2738		2169.98	2199.77	2502.7	2361.04	2465	2545.76	2390.62	2386.02	2574.35	2487.38	2143.81	2205.7	2191.88	2057.02	2083.3	2219.78	2178.59	2014.54	2422.13	2243.53	2360.77	2342.45
ENSMUSG00000003662	Ciao1		952	874	770	921	840	1027	652	707	867	937	764	908	825	951	862	809	857	855	817	877	1008	815	898	963		845.95	805.44	828.5	868.76	773.48	935.42	772.01	832.22	848.01	878.5	814.05	901.34	825.71	846.48	814.42	855.55	876.55	842.68	909.83	940.52	919.14	886.71
ENSMUSG00000003665	Has1		17	15	28	18	25	25	20	4	9	7	13	22	20	7	11	15	9	7	17	13	14	13	19	9		15.11	13.82	30.13	16.98	23.02	22.77	23.68	4.71	8.8	6.56	13.85	21.84	20.02	6.23	10.39	15.86	9.21	6.9	18.93	13.94	12.77	14.14
ENSMUSG00000003680	Taf6l		215	197	184	218	175	185	166	123	171	181	150	177	188	184	168	148	155	189	147	153	217	157	187	200		191.05	181.55	197.98	205.64	161.14	168.5	196.55	144.79	167.25	169.7	159.83	175.7	188.16	163.78	158.73	156.52	158.54	186.28	163.7	164.08	197.87	170.81
ENSMUSG00000003721	Insig2		1129	761	789	773	810	1070	694	747	817	893	835	881	862	941	859	780	755	895	709	824	957	736	914	875		1003.24	701.31	848.94	729.16	745.85	974.58	821.74	879.31	799.1	837.25	889.7	874.54	862.74	837.58	811.59	824.88	772.22	882.1	789.56	883.68	872.64	800.76
ENSMUSG00000003731	Kpna6		1933	2064	1766	1937	2068	1817	1518	1509	1925	1947	1692	1587	1814	1942	1818	1692	1454	1451	1367	1541	1674	1404	1488	1539		1717.68	1902.1	1900.16	1827.14	1904.23	1654.97	1797.41	1776.27	1882.83	1825.45	1802.84	1575.36	1815.56	1728.57	1717.66	1789.36	1487.17	1430.09	1522.32	1652.62	1526.43	1527.54
ENSMUSG00000003746	Man1a		607	699	1147	666	904	816	669	441	624	488	458	733	511	480	441	403	533	672	330	414	450	435	444	438		539.39	644.17	1234.14	628.23	832.41	743.23	792.14	519.11	610.33	457.54	488	727.62	511.44	427.25	416.66	426.19	545.16	662.31	367.49	443.99	410.33	473.28
ENSMUSG00000003752	Itpkc		109	111	88	88	97	127	80	87	89	86	90	92	74	117	95	108	110	105	96	88	128	85	89	103		96.86	102.29	94.69	83.01	89.32	115.67	94.73	102.41	87.05	80.63	95.9	91.33	74.06	104.14	89.76	114.21	112.51	103.49	106.91	94.37	116.72	92.48
ENSMUSG00000003762	Coq8b		267	384	279	399	301	220	186	204	227	248	236	231	263	276	284	246	270	225	235	269	297	268	266	288		237.26	353.88	300.2	376.37	277.16	200.38	220.24	240.13	222.03	232.52	251.46	229.31	263.23	245.67	268.32	260.15	276.16	221.76	261.7	288.48	270.82	291.58
ENSMUSG00000003778	Brd8		991	790	655	765	803	999	632	646	813	792	672	858	782	883	851	687	809	810	715	781	921	830	875	883		880.61	728.03	704.76	721.61	739.41	909.92	748.33	760.42	795.19	742.56	716.02	851.71	782.67	785.96	804.03	726.53	827.45	798.33	796.24	837.57	839.81	903.03
ENSMUSG00000003779	Kif20a		10	16	14	10	15	8	6	12	10	17	13	11	11	15	6	8	12	13	10	10	12	11	10	11		8.89	14.74	15.06	9.43	13.81	7.29	7.1	14.13	9.78	15.94	13.85	10.92	11.01	13.35	5.67	8.46	12.27	12.81	11.14	10.72	10.94	11.97
ENSMUSG00000003808	Farsa		510	502	400	486	490	569	387	439	500	484	404	503	491	521	531	444	491	504	392	452	546	482	511	525		453.19	462.62	430.39	458.44	451.2	518.26	458.23	516.76	489.05	453.78	430.47	499.31	491.42	463.74	501.69	469.55	502.2	496.74	436.54	484.74	497.87	524.41
ENSMUSG00000003809	Gcdh		420	443	355	461	390	425	306	273	357	361	302	386	385	417	415	360	367	463	319	321	409	355	419	380		373.22	408.25	381.97	434.85	359.12	387.1	362.32	321.35	349.18	338.46	321.78	383.17	385.33	371.17	392.09	380.71	375.37	456.33	355.25	344.25	372.95	386.24
ENSMUSG00000003810	Mast2		2098	2479	2268	2427	2790	1848	2229	2530	2777	3320	2767	2219	2608	3051	2496	2750	2544	2165	2335	2463	2757	2358	2443	2498		1864.3	2284.55	2440.3	2289.35	2569.05	1683.21	2639.28	2978.11	2716.17	3112.74	2948.27	2202.72	2610.24	2715.69	2358.24	2908.24	2602.03	2133.8	2600.3	2641.4	2513.96	2565.49
ENSMUSG00000003812	Dnase2a		127	72	86	79	73	145	63	42	81	74	59	107	82	81	84	79	83	106	80	66	70	57	87	77		112.85	66.35	92.53	74.52	67.22	132.07	74.6	49.44	79.23	69.38	62.87	106.22	82.07	72.1	79.36	83.55	84.89	104.47	89.09	70.78	63.83	62.02
ENSMUSG00000003813	Rad23a		859	696	671	691	727	950	603	582	718	789	682	846	733	817	767	671	677	796	687	719	793	667	840	783		763.31	641.41	721.98	651.81	669.43	865.29	713.99	685.08	702.27	739.74	726.68	839.79	733.63	727.21	724.67	709.61	692.44	784.53	765.06	771.08	723.09	725.69
ENSMUSG00000003814	Calr		9128	9461	7376	9479	9074	7549	6085	6880	8067	7975	7407	6941	7763	8676	8823	7469	7237	7852	5637	6282	7578	6227	6448	7428		8111.21	8718.89	7936.35	8941.38	8355.41	6875.83	7205.03	8098.58	7890.3	7477.13	7892.24	6890.08	7769.68	7722.49	8336.02	7898.77	7402.09	7738.83	6277.48	6737.01	6909.98	6774.94
ENSMUSG00000003824	Syce2		62	47	35	67	37	36	28	14	29	22	21	28	27	22	28	25	31	32	29	30	27	36	34	31		55.09	43.31	37.66	63.2	34.07	32.79	33.15	16.48	28.36	20.63	22.38	27.79	27.02	19.58	26.45	26.44	31.71	31.54	32.3	32.17	24.62	39.17
ENSMUSG00000003847	Nfat5		1463	1328	1401	1441	1578	1682	1112	1047	1423	1598	1115	1318	1191	1362	1336	1360	1051	1198	1067	1146	1271	1123	1246	1265		1300.03	1223.83	1507.43	1359.27	1453.03	1532.01	1316.68	1232.44	1391.83	1498.24	1188.04	1308.33	1192.02	1212.31	1262.26	1438.25	1074.98	1180.73	1188.23	1229.01	1158.96	1221.82
ENSMUSG00000003848	Nob1		406	426	331	443	399	393	327	401	358	458	408	402	455	483	454	414	415	389	393	391	450	363	468	461		360.77	392.58	356.15	417.87	367.4	357.95	387.19	472.02	350.16	429.41	434.73	399.05	455.39	429.92	428.94	437.82	424.47	383.39	437.65	419.32	410.33	394.94
ENSMUSG00000003849	Nqo1		100	46	42	41	54	80	43	35	42	44	40	77	42	47	42	36	44	73	23	26	47	33	61	55		88.86	42.39	45.19	38.67	49.72	72.87	50.91	41.2	41.08	41.25	42.62	76.44	42.04	41.83	39.68	38.07	45	71.95	25.61	27.88	42.86	35.9
ENSMUSG00000003863	Ppfia3		2631	3966	3473	3687	4042	2776	3205	3071	3882	4173	3558	3305	4000	4438	4164	3868	3791	3619	3711	3671	4029	3425	3826	4099		2337.93	3654.91	3736.84	3477.89	3721.9	2528.45	3794.92	3614.93	3796.97	3912.49	3791.09	3280.75	4003.44	3950.25	3934.17	4090.56	3877.48	3566.84	4132.65	3936.9	3673.83	3726.38
ENSMUSG00000003865	Gys1		336	296	273	263	335	321	229	214	253	291	298	286	294	317	303	267	288	329	275	271	297	260	297	283		298.57	272.78	293.74	248.08	308.47	292.38	271.15	251.9	247.46	272.83	317.52	283.9	294.25	282.16	286.28	282.36	294.57	324.26	306.25	290.63	270.82	282.88
ENSMUSG00000003868	Ruvbl2		490	454	382	496	449	517	336	300	379	405	393	421	411	464	454	388	391	419	358	345	448	377	406	413		435.42	418.39	411.02	467.87	413.44	470.9	397.85	353.14	370.7	379.72	418.75	417.91	411.35	413.01	428.94	410.33	399.92	412.96	398.68	369.99	408.51	410.17
ENSMUSG00000003872	Lin7b		292	535	417	421	497	315	386	399	447	474	438	417	474	563	590	450	474	510	468	507	566	503	520	574		259.47	493.04	448.68	397.12	457.64	286.91	457.05	469.67	437.21	444.41	466.69	413.94	474.41	501.13	557.44	475.89	484.81	502.65	521.17	543.72	516.11	547.26
ENSMUSG00000003873	Bax		464	472	360	482	441	517	337	326	378	461	403	492	426	487	524	444	421	501	412	439	456	403	463	464		412.31	434.98	387.35	454.66	406.08	470.9	399.03	383.74	369.72	432.22	429.4	488.39	426.37	433.48	495.08	469.55	430.6	493.78	458.81	470.8	415.8	438.46
ENSMUSG00000003882	Il7r		7	9	6	10	6	11	15	11	10	8	14	2	9	6	7	9	18	9	12	14	13	9	19	17		6.22	8.29	6.46	9.43	5.52	10.02	17.76	12.95	9.78	7.5	14.92	1.99	9.01	5.34	6.61	9.52	18.41	8.87	13.36	15.01	11.85	9.79
ENSMUSG00000003923	Tfam		646	567	505	545	597	719	462	502	560	643	551	543	611	689	628	554	540	518	509	571	653	550	568	602		574.04	522.53	543.36	514.09	549.72	654.88	547.04	590.91	547.73	602.86	587.1	539.02	611.53	613.28	593.34	585.88	552.32	510.53	566.83	612.36	595.44	598.4
ENSMUSG00000003929	Zfp81		443	454	442	454	461	538	357	400	430	487	398	422	457	460	439	373	391	357	403	427	471	387	417	421		393.65	418.39	475.58	428.25	424.49	490.02	422.71	470.85	420.58	456.6	424.07	418.9	457.39	409.44	414.77	394.46	399.92	351.85	448.79	457.93	429.48	421.05
ENSMUSG00000003934	Efnb3		3280	3403	2036	4249	2290	1012	942	1137	1281	1065	1112	1021	1125	1049	1010	889	1363	1213	1165	891	1172	1232	1408	1077		2914.63	3136.07	2190.67	4008.01	2108.65	921.76	1115.39	1338.38	1252.94	998.51	1184.85	1013.51	1125.97	933.71	954.25	940.15	1394.09	1195.52	1297.37	955.54	1068.69	1340.41
ENSMUSG00000003948	Mmd		2758	4838	3410	5438	4366	1781	3032	3423	3761	4024	3545	2889	3955	4018	4151	3541	3381	2853	3135	3512	3754	3227	3092	3725		2450.78	4458.51	3669.05	5129.57	4020.25	1622.18	3590.08	4029.28	3678.62	3772.79	3777.24	2867.81	3958.4	3576.41	3921.89	3744.75	3458.13	2811.88	3491.2	3766.38	3423.08	3510.96
ENSMUSG00000003949	Hlf		2232	3245	3707	3411	4937	3823	3994	4052	4998	5376	4100	4267	5662	6084	5614	4857	4462	4354	4616	5128	5381	4732	5186	4813		1983.37	2990.46	3988.62	3217.54	4546.03	3482.09	4729.15	4769.69	4888.52	5040.39	4368.6	4235.7	5666.87	5415.35	5304.14	5136.47	4563.79	4291.25	5140.47	5499.43	4906.65	5148.39
ENSMUSG00000003955	Fam162a		484	375	344	455	398	503	277	238	325	316	326	364	313	378	334	303	296	390	315	305	352	308	361	354		430.09	345.59	370.13	429.19	366.48	458.15	327.99	280.15	317.88	296.27	347.36	361.33	313.27	336.46	315.57	320.43	302.75	384.38	350.79	327.09	320.97	335.1
ENSMUSG00000003970	Rpl8		4169	3970	3400	4274	3737	3804	3028	3136	3591	3892	3447	3594	3818	4875	4715	3909	4155	4297	4008	3814	4393	3653	4606	4792		3704.61	3658.6	3658.29	4031.59	3441.06	3464.78	3585.34	3691.45	3512.34	3649.03	3672.82	3567.63	3821.29	4339.23	4454.76	4133.92	4249.78	4235.07	4463.39	4090.25	4005.75	3974.44
ENSMUSG00000003974	Grm3		652	795	885	655	1000	721	869	1007	1111	1319	971	811	1007	941	985	966	865	839	934	915	882	810	899	884		579.37	732.64	952.23	617.85	920.81	656.71	1028.95	1185.36	1086.66	1236.66	1034.61	805.05	1007.87	837.58	930.63	1021.58	884.73	826.91	1040.12	981.27	804.25	881.27
ENSMUSG00000003992	Ssbp2		1107	1478	1356	1497	1350	1035	1066	1087	1332	1400	1037	1005	1306	1433	1197	1098	1251	1116	1098	1199	1446	1183	1351	1475		983.69	1362.07	1459.01	1412.1	1243.09	942.71	1262.21	1279.53	1302.82	1312.6	1104.93	997.63	1307.12	1275.51	1130.93	1161.18	1279.54	1099.92	1222.76	1285.85	1318.53	1287.1
ENSMUSG00000004018	Fancl		70	91	81	92	97	70	68	81	103	64	63	91	72	91	83	76	77	71	63	68	93	67	69	86		62.2	83.86	87.15	86.78	89.32	63.76	80.52	95.35	100.74	60	67.13	90.33	72.06	81	78.42	80.37	78.76	69.98	70.16	72.93	84.8	72.9
ENSMUSG00000004031	Brinp2		1149	2773	2048	2333	2563	1429	2100	2015	2593	2693	2160	1797	2280	2653	2606	2500	2474	1879	2232	2445	2854	2264	2386	2906		1021.01	2555.49	2203.58	2200.68	2360.03	1301.57	2486.53	2371.9	2536.2	2524.88	2301.5	1783.82	2281.96	2361.43	2462.16	2643.85	2530.44	1851.92	2485.6	2622.09	2602.41	2463.22
ENSMUSG00000004032	Gstm5		1570	1568	1381	1588	1632	1195	1382	1291	1460	1575	1392	1253	1546	1922	1842	1585	1660	1708	1568	1571	1815	1504	1889	1818		1395.11	1445.01	1485.91	1497.93	1502.76	1088.44	1636.38	1519.66	1428.02	1476.68	1483.19	1243.81	1547.33	1710.77	1740.33	1676.2	1697.87	1683.38	1746.16	1684.79	1655	1636.34
ENSMUSG00000004035	Gstm7		337	128	84	134	156	137	115	138	161	138	127	155	125	156	189	123	173	185	181	136	156	140	191	171		299.46	117.96	90.38	126.4	143.65	124.78	136.17	162.44	157.47	129.38	135.32	153.86	125.11	138.86	178.57	130.08	176.95	182.33	201.57	145.85	142.25	152.32
ENSMUSG00000004040	Stat3		1046	1045	834	1096	974	849	787	802	958	963	814	836	834	939	809	847	799	957	760	779	898	732	848	947		929.48	963.03	897.36	1033.84	896.87	773.29	931.86	944.05	937.02	902.88	867.33	829.87	834.72	835.8	764.35	895.74	817.23	943.21	846.35	835.42	818.84	796.41
ENSMUSG00000004043	Stat5a		53	16	15	12	25	55	24	22	24	36	26	36	23	25	28	21	31	34	24	20	35	31	49	32		47.1	14.74	16.14	11.32	23.02	50.1	28.42	25.9	23.47	33.75	27.7	35.74	23.02	22.25	26.45	22.21	31.71	33.51	26.73	21.45	31.91	33.73
ENSMUSG00000004044	Cavin1		473	361	372	328	402	452	581	253	525	466	409	496	429	586	619	423	430	543	289	286	554	267	527	431		420.31	332.68	400.26	309.4	370.16	411.69	687.94	297.81	513.5	436.91	435.79	492.36	429.37	521.6	584.84	447.34	439.81	535.17	321.84	306.72	505.16	290.49
ENSMUSG00000004054	Map3k11		448	335	325	309	348	424	308	368	383	390	384	327	405	483	360	380	415	452	416	371	474	378	444	386		398.1	308.72	349.69	291.47	320.44	386.19	364.69	433.18	374.61	365.65	409.16	324.6	405.35	429.92	340.13	401.87	424.47	445.49	463.27	397.87	432.22	411.26
ENSMUSG00000004056	Akt2		1198	995	869	876	1152	1469	942	1240	1195	1455	1327	1441	1193	1506	1379	1235	1116	1386	1075	1170	1333	1065	1182	1259		1064.55	916.95	935.02	826.32	1060.77	1338	1115.39	1459.63	1168.82	1364.17	1413.93	1430.43	1194.03	1340.49	1302.89	1306.06	1141.46	1366.02	1197.14	1254.74	1215.49	1158.71
ENSMUSG00000004069	Dnaja3		1257	1109	979	1137	1153	1249	837	899	1096	1087	1100	1030	1104	1176	1078	949	1020	1003	902	1020	1117	939	1022	1068		1116.98	1022.01	1053.37	1072.51	1061.69	1137.62	991.06	1058.23	1071.99	1019.14	1172.06	1022.44	1104.95	1046.75	1018.5	1003.61	1043.27	988.54	1004.49	1093.88	1018.53	1021.63
ENSMUSG00000004070	Hmox2		873	804	697	861	871	838	636	700	823	822	723	761	808	900	833	692	775	731	747	770	915	806	791	924		775.75	740.93	749.95	812.17	802.02	763.27	753.06	823.98	804.97	770.68	770.36	755.42	808.7	801.09	787.02	731.82	792.68	720.46	831.87	825.77	834.34	876.92
ENSMUSG00000004071	Cdip1		4375	4188	3459	4443	4066	4162	2972	3192	3774	3992	3467	3692	3732	4337	3980	3498	3635	3667	3491	3749	4158	3564	3893	4184		3887.66	3859.5	3721.78	4191.01	3744	3790.86	3519.04	3757.37	3691.33	3742.79	3694.13	3664.92	3735.21	3860.35	3760.33	3699.28	3717.92	3614.15	3887.65	4020.54	3791.46	3877.61
ENSMUSG00000004085	Map3k20		150	136	106	125	100	95	62	58	84	100	71	84	69	91	75	81	50	70	63	57	45	50	84	66		133.29	125.33	114.05	117.91	92.08	86.53	73.41	68.27	82.16	93.76	75.65	83.38	69.06	81	70.86	85.66	51.14	68.99	70.16	61.13	41.03	54.4
ENSMUSG00000004096	Cwc15		990	837	691	837	848	1074	636	706	849	861	813	899	796	963	876	773	873	913	786	748	890	776	896	875		879.72	771.35	743.49	789.53	780.84	978.23	753.06	831.05	830.4	807.25	866.26	892.41	796.68	857.16	827.65	817.48	892.91	899.84	875.31	802.18	811.54	844.28
ENSMUSG00000004098	Col5a3		71	35	16	28	17	71	17	13	23	16	22	98	32	32	29	13	41	71	21	20	26	27	29	21		63.09	32.25	17.22	26.41	15.65	64.67	20.13	15.3	22.5	15	23.44	97.28	32.03	28.48	27.4	13.75	41.94	69.98	23.39	21.45	23.71	29.38
ENSMUSG00000004099	Dnmt1		1254	1137	1113	1253	1309	1351	996	1126	1331	1543	1173	1222	1193	1445	1291	1180	1054	1089	1063	1075	1295	1106	1186	1316		1114.31	1047.81	1197.55	1181.93	1205.34	1230.53	1179.33	1325.44	1301.85	1446.67	1249.84	1213.04	1194.03	1286.19	1219.74	1247.9	1078.04	1073.3	1183.78	1152.86	1180.84	1203.32
ENSMUSG00000004100	Ppan		204	202	151	206	212	189	138	169	190	205	191	227	194	230	209	170	219	249	159	186	224	206	237	214		181.28	186.16	162.47	194.32	195.21	172.15	163.4	198.93	185.84	192.2	203.51	225.33	194.17	204.72	197.46	179.78	224	245.41	177.07	199.47	204.25	224.13
ENSMUSG00000004105	Angptl2		60	50	57	35	64	84	63	29	41	63	48	113	36	40	34	25	35	109	28	24	68	23	70	48		53.32	46.08	61.33	33.01	58.93	76.51	74.6	34.14	40.1	59.07	51.14	112.17	36.03	35.6	32.12	26.44	35.8	107.43	31.18	25.74	62.01	25.02
ENSMUSG00000004110	Cacna1e		3324	5396	6240	6270	5407	4044	3345	2730	3922	3955	2619	3645	3008	2978	3563	3128	2619	2893	2632	2691	3144	2686	2836	3802		2953.73	4972.74	6714.05	5914.39	4978.81	3683.38	3960.69	3213.54	3836.09	3708.1	2790.57	3618.26	3010.59	2650.71	3366.34	3307.99	2678.74	2851.3	2931.05	2885.91	2866.85	2922.35
ENSMUSG00000004113	Cacna1b		1684	2317	2054	2259	2332	1473	1593	1480	2056	2316	1472	1620	1658	1841	1778	1712	1636	1537	1701	1858	2075	1711	1777	2075		1496.42	2135.26	2210.04	2130.88	2147.32	1341.65	1886.21	1742.14	2010.96	2171.42	1568.43	1608.12	1659.43	1638.67	1679.87	1810.51	1673.32	1514.85	1894.27	1992.58	1892.08	1861.56
ENSMUSG00000004127	Trmt10a		124	106	62	106	97	90	72	80	94	100	114	69	79	102	103	86	100	101	76	96	102	92	94	88		110.19	97.69	66.71	99.99	89.32	81.97	85.25	94.17	91.94	93.76	121.47	68.49	79.07	90.79	97.32	90.95	102.28	99.54	84.64	102.95	93.01	100.1
ENSMUSG00000004151	Etv1		3051	2059	1529	2385	1823	4709	743	1108	1228	1074	984	2364	1162	1242	1070	1121	1049	1689	749	1001	905	1092	906	891		2711.14	1897.49	1645.16	2249.73	1678.63	4289.08	879.76	1304.25	1201.1	1006.95	1048.46	2346.66	1163	1105.5	1010.94	1185.5	1072.93	1664.66	834.1	1073.5	825.22	1188.09
ENSMUSG00000004187	Kifc2		4160	8486	7543	7518	8060	5307	7658	6846	8363	9204	7586	7236	8815	10296	10042	8635	9215	8528	9055	9139	10447	8682	9705	10298		3696.61	7820.37	8116.03	7091.6	7421.71	4833.76	9067.56	8058.56	8179.82	8629.41	8082.97	7182.92	8822.59	9164.45	9487.74	9131.86	9425.21	8405.09	10083.8	9800.95	9526.07	9445.96
ENSMUSG00000004207	Psap		30784	33956	27548	34044	32539	33175	24167	24101	29028	29392	26051	29355	29548	33339	30787	26889	28795	29316	26963	27855	32001	26796	31814	32954		27354.9	31292.5	29640.8	32113.1	29962.2	30216.7	28615.3	28369.8	28392.2	27557.1	27757.6	29139.7	29573.4	29675	29087.8	28436.2	29451.9	28893.5	30026.6	29872.6	29180	29153.9
ENSMUSG00000004221	Ikbkg		739	752	620	694	735	698	575	517	652	698	563	652	575	618	622	568	572	564	552	554	643	564	606	592		656.68	693.01	667.1	654.64	676.79	635.76	680.84	608.57	637.72	654.43	599.88	647.22	575.49	550.08	587.67	600.68	585.05	555.87	614.72	594.13	586.32	613.63
ENSMUSG00000004231	Pax2		86	3	0	4	2	103	1	1	2	0	2	53	1	1	0	1	3	33	3	0	2	3	4	1		76.42	2.76	0	3.77	1.84	93.82	1.18	1.18	1.96	0	2.13	52.61	1	0.89	0	1.06	3.07	32.52	3.34	0	1.82	3.26
ENSMUSG00000004233	Wars2		107	133	95	116	119	126	82	76	95	109	89	113	90	91	74	79	94	92	95	94	123	95	106	102		95.08	122.57	102.22	109.42	109.58	114.76	97.09	89.46	92.92	102.2	94.83	112.17	90.08	81	69.92	83.55	96.14	90.67	105.79	100.81	112.16	103.36
ENSMUSG00000004263	Atn1		433	489	417	504	490	503	378	333	439	428	395	412	465	567	534	546	458	444	405	372	513	426	437	491		384.77	450.64	448.68	475.41	451.2	458.15	447.58	391.98	429.38	401.28	420.88	408.98	465.4	504.69	504.53	577.42	468.45	437.6	451.02	398.94	467.78	463.49
ENSMUSG00000004264	Phb2		1178	1150	990	1109	1164	1096	846	929	1077	1238	1035	1151	1085	1299	1254	1011	1059	1142	1039	1080	1262	1054	1156	1233		1046.78	1059.79	1065.21	1046.1	1071.82	998.27	1001.72	1093.54	1053.41	1160.71	1102.8	1142.56	1085.93	1156.24	1184.79	1069.17	1083.16	1125.54	1157.05	1158.23	1150.75	1146.75
ENSMUSG00000004266	Ptpn6		62	77	56	62	69	33	61	50	44	52	53	41	51	76	64	53	63	74	48	60	53	43	49	43		55.09	70.96	60.25	58.48	63.54	30.06	72.23	58.86	43.04	48.75	56.47	40.7	51.04	67.65	60.47	56.05	64.44	72.93	53.45	64.35	48.33	46.78
ENSMUSG00000004267	Eno2		15212	15579	12114	16253	15958	14643	10599	12394	14076	14641	13529	13779	15238	17509	15391	13827	14360	13868	13634	14560	16144	14153	15130	16551		13517.5	14357	13034.3	15331.2	14694.2	13337.2	12549.9	14589.2	13767.7	13727	14415.3	13677.9	15251.1	15584.7	14541.5	14622.6	14687.6	13668.1	15183.1	15614.6	14720.9	15398.4
ENSMUSG00000004268	Emg1		504	387	309	436	403	560	302	339	363	380	369	432	392	439	402	386	349	417	323	381	444	369	374	376		447.86	356.64	332.47	411.27	371.09	510.06	357.59	399.04	355.05	356.28	393.17	428.83	392.34	390.75	379.81	408.21	356.96	410.99	359.7	408.6	404.86	401.47
ENSMUSG00000004270	Lpcat3		288	290	230	280	294	283	203	208	240	254	216	267	219	248	195	204	255	292	222	195	268	218	259	248		255.92	267.25	247.47	264.12	270.72	257.76	240.36	244.84	234.74	238.14	230.15	265.04	219.19	220.74	184.24	215.74	260.82	287.79	247.22	209.12	244.38	237.18
ENSMUSG00000004285	Atp6v1f		1551	1434	1285	1560	1371	1365	1110	1116	1244	1293	1184	1324	1282	1549	1661	1276	1364	1478	1309	1308	1445	1220	1349	1490		1378.23	1321.52	1382.62	1471.52	1262.43	1243.28	1314.31	1313.67	1216.75	1212.28	1261.57	1314.29	1283.1	1378.76	1569.32	1349.42	1395.12	1456.7	1457.73	1402.74	1317.62	1327.35
ENSMUSG00000004317	Clcn5		556	191	161	233	226	342	121	184	193	208	181	228	154	188	150	149	141	199	134	144	147	168	200	176		494.07	176.02	173.23	219.79	208.1	311.5	143.27	216.59	188.77	195.01	192.86	226.33	154.13	167.34	141.72	157.57	144.22	196.13	149.23	154.43	134.04	182.78
ENSMUSG00000004319	Clcn3		4084	3717	3331	3600	3930	4399	2978	3125	3786	3899	3357	3541	3535	3547	3401	3035	3001	3070	2849	3168	3344	3048	3253	3174		3629.08	3425.44	3584.05	3395.82	3618.77	4006.73	3526.14	3678.5	3703.07	3655.59	3576.92	3515.02	3538.04	3157.18	3213.29	3209.63	3069.46	3025.75	3172.71	3397.46	3049.22	3316.2
ENSMUSG00000004328	Hif3a		191	157	91	167	187	204	160	102	157	137	94	218	192	126	156	146	174	133	132	144	149	177	199	141		169.72	144.69	97.91	157.53	172.19	185.81	189.45	120.07	153.56	128.45	100.16	216.4	192.17	112.15	147.39	154.4	177.97	131.08	147	154.43	135.87	192.57
ENSMUSG00000004347	Pde1c		756	164	159	200	164	1164	87	121	127	81	78	464	82	88	75	79	84	313	63	76	77	89	88	65		671.79	151.14	171.08	188.66	151.01	1060.2	103.01	142.43	124.22	75.94	83.11	460.6	82.07	78.33	70.86	83.55	85.92	308.49	70.16	81.5	70.21	96.83
ENSMUSG00000004356	Utp20		386	387	329	405	376	355	272	284	344	371	330	311	298	309	308	328	355	295	281	286	408	317	390	354		343	356.64	353.99	382.03	346.22	323.34	322.07	334.3	336.46	347.84	351.62	308.72	298.26	275.04	291	346.87	363.1	290.75	312.93	306.72	372.03	344.89
ENSMUSG00000004360	9330159F19Rik		1339	1241	1162	1345	1498	1301	1105	1244	1392	1490	1394	1192	1476	1526	1599	1415	1306	1236	1100	1224	1359	1207	1230	1343		1189.85	1143.66	1250.28	1268.72	1379.37	1184.99	1308.39	1464.34	1361.51	1396.98	1485.32	1183.26	1477.27	1358.29	1510.75	1496.42	1335.79	1218.19	1224.98	1312.66	1239.2	1313.21
ENSMUSG00000004364	Cul3		2993	2699	2511	2773	2954	3331	2322	2344	2671	2935	2632	2741	2605	2694	2595	2402	2436	2544	2243	2449	2826	2405	2521	2557		2659.6	2487.29	2701.76	2615.72	2720.07	3033.96	2749.4	2759.17	2612.49	2751.77	2804.42	2720.89	2607.24	2397.92	2451.77	2540.21	2491.57	2507.33	2497.85	2626.38	2576.88	2616.62
ENSMUSG00000004366	Sst		2513	4054	3276	5066	3319	1354	2070	2758	2620	2962	2577	1774	3048	3515	3551	3175	3012	2301	3382	3259	3031	3024	3197	3143		2233.07	3736.01	3524.87	4778.67	3056.16	1233.26	2451.01	3246.5	2562.61	2777.09	2745.82	1760.99	3050.62	3128.69	3355.01	3357.69	3080.71	2267.84	3766.27	3495.05	2763.81	3290.09
ENSMUSG00000004371	Il11		11	3	5	3	7	8	5	6	2	4	6	9	4	8	9	5	3	10	11	3	9	6	10	4		9.77	2.76	5.38	2.83	6.45	7.29	5.92	7.06	1.96	3.75	6.39	8.93	4	7.12	8.5	5.29	3.07	9.86	12.25	3.22	8.21	6.53
ENSMUSG00000004383	Large1		2603	4081	3270	3709	3520	2995	2702	3215	3652	3692	3395	2947	3178	3309	3040	3007	3216	2672	2950	3299	3692	2978	2958	3634		2313.05	3760.89	3518.42	3498.64	3241.24	2727.93	3199.34	3784.44	3572.01	3461.51	3617.41	2925.38	3180.73	2945.33	2872.21	3180.02	3289.36	2633.49	3285.18	3537.95	3366.54	3240.05
ENSMUSG00000004393	Ddx56		555	602	495	557	522	561	434	414	511	545	483	516	486	592	498	449	500	486	491	483	571	470	558	572		493.18	554.78	532.6	525.41	480.66	510.97	513.88	487.33	499.81	510.98	514.64	512.21	486.42	526.94	470.51	474.84	511.41	479	546.79	517.98	520.66	511.36
ENSMUSG00000004394	Tmed4		1605	1476	1119	1536	1306	1426	906	1033	1325	1394	1264	1370	1314	1417	1403	1206	1240	1389	1201	1204	1450	1207	1389	1446		1426.22	1360.22	1204.01	1448.88	1202.57	1298.84	1072.76	1215.96	1295.98	1306.98	1346.81	1359.95	1315.13	1261.27	1325.56	1275.39	1268.29	1368.98	1337.46	1291.21	1322.18	1313.21
ENSMUSG00000004415	Col26a1		28	51	45	44	52	24	52	33	48	84	55	56	67	99	84	100	78	84	52	62	89	61	81	72		24.88	47	48.42	41.5	47.88	21.86	61.57	38.84	46.95	78.76	58.6	55.59	67.06	88.12	79.36	105.75	79.78	82.79	57.91	66.49	81.15	66.37
ENSMUSG00000004446	Bid		143	135	125	125	104	103	111	96	99	101	85	79	92	117	109	89	95	86	88	114	125	100	136	93		127.07	124.41	134.5	117.91	95.76	93.82	131.43	113	96.83	94.69	90.57	78.42	92.08	104.14	102.98	94.12	97.17	84.76	98	122.26	113.98	108.8
ENSMUSG00000004451	Ralb		328	278	275	239	332	376	242	240	327	344	308	350	288	339	362	277	267	345	276	268	343	244	296	323		291.46	256.19	295.89	225.44	305.71	342.47	286.54	282.51	319.84	322.52	328.18	347.43	288.25	301.74	342.02	292.94	273.09	340.03	307.36	287.41	312.76	265.47
ENSMUSG00000004455	Ppp1cc		793	571	596	534	682	1227	524	595	686	688	634	830	664	743	697	536	621	780	594	669	732	615	634	670		704.67	526.21	641.28	503.71	627.99	1117.58	620.45	700.39	670.97	645.05	675.53	823.91	664.57	661.34	658.53	566.84	635.17	768.76	661.49	717.46	667.47	669.12
ENSMUSG00000004460	Dnajb11		1257	1091	920	1141	1177	1223	873	1049	1080	1286	1166	920	1171	1282	1394	1073	1001	1189	886	987	1075	927	988	1120		1116.98	1005.42	989.89	1076.29	1083.79	1113.94	1033.69	1234.8	1056.34	1205.72	1242.39	913.25	1172.01	1141.11	1317.06	1134.74	1023.83	1171.86	986.67	1058.49	980.24	1008.57
ENSMUSG00000004462	Tbccd1		305	271	211	241	241	301	178	195	201	203	200	247	220	254	234	216	192	266	205	238	252	180	236	202		271.03	249.74	227.03	227.33	221.91	274.16	210.76	229.54	196.6	190.33	213.1	245.19	220.19	226.08	221.08	228.43	196.38	262.17	228.29	255.24	229.79	195.84
ENSMUSG00000004473	Clec11a		66	91	83	94	88	72	76	83	107	86	73	76	73	89	97	77	93	89	89	68	128	92	83	95		58.65	83.86	89.31	88.67	81.03	65.58	89.99	97.7	104.66	80.63	77.78	75.44	73.06	79.22	91.65	81.43	95.12	87.72	99.11	72.93	116.72	100.1
ENSMUSG00000004500	Zfp324		197	235	216	221	208	211	168	165	199	223	195	161	191	205	161	177	181	205	170	182	232	166	202	212		175.06	216.57	232.41	208.47	191.53	192.18	198.92	194.22	194.64	209.08	207.77	159.82	191.16	182.47	152.11	187.18	185.13	202.05	189.32	195.18	211.55	180.61
ENSMUSG00000004508	Gab2		622	554	539	617	507	567	330	325	398	370	312	410	328	404	305	298	339	394	288	292	346	292	386	327		552.71	510.54	579.95	582.01	466.85	516.44	390.74	382.56	389.28	346.9	332.44	406.99	328.28	359.6	288.17	315.15	346.73	388.32	320.72	313.15	315.5	317.69
ENSMUSG00000004530	Coro1c		1536	1398	1208	1344	1457	1430	1044	1187	1388	1460	1232	1331	1315	1500	1250	1327	1257	1174	1103	1084	1300	1161	1316	1289		1364.9	1288.34	1299.77	1267.77	1341.62	1302.48	1236.16	1397.24	1357.6	1368.85	1312.71	1321.24	1316.13	1335.15	1181.01	1403.36	1285.67	1157.08	1228.32	1162.52	1185.4	1263.16
ENSMUSG00000004535	Tax1bp1		3107	2735	2565	2818	2875	3136	2185	2344	2799	2953	2737	2520	2702	2884	2630	2442	2611	2624	2365	2586	2888	2395	2609	2810		2760.91	2520.47	2759.86	2658.17	2647.32	2856.35	2587.18	2759.17	2737.69	2768.65	2916.3	2501.51	2704.33	2567.04	2484.84	2582.51	2670.56	2586.18	2633.71	2773.31	2633.42	2605.74
ENSMUSG00000004552	Ctse		7	1	0	0	1	0	0	0	2	2	1	0	0	2	2	0	1	0	5	1	2	1	2	0		6.22	0.92	0	0	0.92	0	0	0	1.96	1.88	1.07	0	0	1.78	1.89	0	1.02	0	5.57	1.07	1.82	1.09
ENSMUSG00000004558	Ndrg2		16688	11246	10266	11493	11000	12712	8837	7637	9105	9798	8668	10298	9658	11940	10750	9466	10172	12474	9184	8528	9941	8801	11889	10071		14829.1	10363.9	11045.9	10841.1	10128.9	11578.4	10463.6	8989.66	8905.56	9186.33	9235.85	10222.5	9666.31	10627.8	10156.7	10010.7	10404	12294.2	10227.5	9145.69	9064.67	9575.43
ENSMUSG00000004561	Mettl17		216	220	144	195	186	188	131	184	167	185	186	249	228	250	224	217	239	256	133	178	220	232	230	198		191.94	202.74	154.94	183.94	171.27	171.24	155.11	216.59	163.34	173.45	198.19	247.17	228.2	222.52	211.64	229.49	244.45	252.31	148.11	190.89	200.61	252.41
ENSMUSG00000004562	Arhgef40		530	370	301	345	314	348	291	202	271	287	283	388	284	372	326	268	292	417	248	210	312	267	376	278		470.96	340.98	323.87	325.43	289.13	316.97	344.56	237.78	265.06	269.08	301.54	385.15	284.24	331.12	308.01	283.42	298.66	410.99	276.18	225.21	284.5	290.49
ENSMUSG00000004565	Pnpla6		1169	1008	862	984	974	812	590	576	768	730	668	796	751	934	738	667	785	834	584	659	794	771	854	688		1038.78	928.93	927.49	928.19	896.87	739.59	698.6	678.02	751.18	684.43	711.76	790.16	751.65	831.35	697.27	705.38	802.91	821.98	650.35	706.73	724.01	838.84
ENSMUSG00000004567	Mcoln1		981	1045	864	1022	1046	1015	847	882	1015	1052	982	1091	1087	1200	1160	1013	1143	1088	938	1056	1164	1009	1165	1152		871.72	963.03	929.64	964.04	963.16	924.49	1002.9	1038.22	992.77	986.33	1046.33	1083	1087.94	1068.12	1095.98	1071.29	1169.07	1072.32	1044.58	1132.49	1061.39	1097.79
ENSMUSG00000004568	Arhgef18		1045	1127	1226	1117	1336	1242	951	918	1093	1102	1004	1034	1146	1138	970	968	1007	1034	821	917	1096	968	1051	905		928.6	1038.6	1319.14	1053.65	1230.2	1131.25	1126.04	1080.6	1069.06	1033.2	1069.77	1026.41	1146.99	1012.93	916.46	1023.7	1029.97	1019.1	914.28	983.42	999.38	1053.18
ENSMUSG00000004591	Pkn2		683	485	475	449	477	724	438	462	531	644	466	525	532	551	554	500	458	566	454	475	576	428	552	505		606.92	446.96	511.09	423.53	439.23	659.44	518.62	543.83	519.37	603.8	496.53	521.15	532.46	490.44	523.42	528.77	468.45	557.84	505.58	509.4	525.22	465.66
ENSMUSG00000004609	Cd33		81	111	113	71	125	63	118	107	103	138	125	107	104	100	128	134	92	133	113	123	136	91	129	132		71.98	102.29	121.58	66.97	115.1	57.38	139.72	125.95	100.74	129.38	133.19	106.22	104.09	89.01	120.94	141.71	94.1	131.08	125.84	131.91	124.01	99.01
ENSMUSG00000004610	Etfb		133	135	80	122	103	119	75	70	84	79	82	103	82	106	103	71	90	127	98	80	111	80	97	106		118.18	124.41	86.08	115.08	94.84	108.39	88.8	82.4	82.16	74.07	87.37	102.24	82.07	94.35	97.32	75.09	92.05	125.17	109.13	85.79	101.22	87.04
ENSMUSG00000004612	Nkg7		1	0	0	0	0	0	2	0	0	2	0	3	0	1	0	1	1	6	0	0	2	0	1	0		0.89	0	0	0	0	0	2.37	0	0	1.88	0	2.98	0	0.89	0	1.06	1.02	5.91	0	0	1.82	0
ENSMUSG00000004626	Stxbp2		189	381	262	334	297	252	199	220	235	204	216	359	305	299	254	296	350	325	231	262	267	346	306	248		167.95	351.11	281.9	315.06	273.48	229.53	235.63	258.97	229.85	191.26	230.15	356.37	305.26	266.14	239.98	313.03	357.98	320.32	257.25	280.98	243.46	376.45
ENSMUSG00000004630	Pcp2		1776	22	111	39	41	3690	0	2	99	1	8	1965	2	3	2	2	3	1137	5	2	4	3	159	2		1578.17	20.27	119.43	36.79	37.75	3360.95	0	2.35	96.83	0.94	8.52	1950.58	2	2.67	1.89	2.12	3.07	1120.61	5.57	2.14	3.65	3.26
ENSMUSG00000004631	Sgce		595	444	358	461	406	477	373	355	390	462	402	412	411	462	522	417	404	454	426	414	494	410	421	483		528.72	409.17	385.2	434.85	373.85	434.46	441.66	417.88	381.46	433.16	428.34	408.98	411.35	411.23	493.19	440.99	413.22	447.46	474.4	443.99	450.45	446.08
ENSMUSG00000004633	Chn2		4465	340	517	254	752	9377	766	1047	1248	1681	1224	3912	1257	1220	1328	1241	1124	2724	1143	1319	1335	1206	1184	1278		3967.63	313.33	556.28	239.59	692.45	8540.82	906.99	1232.44	1220.66	1576.06	1304.19	3883.3	1258.08	1085.92	1254.7	1312.41	1149.64	2684.74	1272.87	1414.54	1217.32	1312.12
ENSMUSG00000004637	Wwox		479	419	440	424	450	661	385	299	369	365	289	450	341	383	301	289	378	430	291	351	384	329	413	361		425.64	386.13	473.43	399.95	414.36	602.06	455.86	351.96	360.92	342.21	307.93	446.7	341.29	340.91	284.39	305.63	386.62	423.8	324.06	376.42	350.15	357.95
ENSMUSG00000004642	Slbp		375	343	260	338	282	367	246	233	246	297	295	301	281	332	272	229	279	288	237	261	321	237	261	265		333.23	316.1	279.75	318.83	259.67	334.27	291.28	274.27	240.61	278.46	314.33	298.79	281.24	295.51	256.99	242.18	285.36	283.85	263.93	279.9	292.7	257.85
ENSMUSG00000004654	Ghrhr		0	0	0	0	0	0	0	0	0	0	0	0	0	0	0	0	0	6	0	0	0	1	1	3		0	0	0	0	0	0	0	0	0	0	0	0	0	0	0	0	0	5.91	0	0	0	1.09
ENSMUSG00000004655	Aqp1		8	5	4	2	3	3	1	6	4	2	4	6	0	13	3	3	3	6	6	2	8	5	5	4		7.11	4.61	4.3	1.89	2.76	2.73	1.18	7.06	3.91	1.88	4.26	5.96	0	11.57	2.83	3.17	3.07	5.91	6.68	2.14	7.29	5.44
ENSMUSG00000004661	Arid3b		38	47	27	45	60	50	66	102	71	114	93	67	66	102	67	88	99	115	56	57	115	82	110	109		33.77	43.31	29.05	42.45	55.25	45.54	78.15	120.07	69.44	106.88	99.09	66.51	66.06	90.79	63.3	93.06	101.26	113.34	62.36	61.13	104.86	89.22
ENSMUSG00000004665	Cnn2		118	116	103	107	130	112	130	71	130	140	95	146	128	161	152	92	121	175	88	92	131	79	163	167		104.86	106.9	110.82	100.93	119.71	102.01	153.93	83.58	127.15	131.26	101.22	144.93	128.11	143.31	143.61	97.29	123.76	172.48	98	98.66	119.45	85.95
ENSMUSG00000004667	Polr2e		673	823	662	814	802	771	657	638	738	840	680	727	812	968	953	739	779	769	816	852	886	775	854	868		598.03	758.44	712.29	767.83	738.49	702.25	777.93	751	721.83	787.56	724.55	721.67	812.7	861.61	900.4	781.52	796.77	757.92	908.71	913.71	807.9	843.2
ENSMUSG00000004668	Abca13		6	1	4	3	4	7	3	2	0	1	3	5	0	2	3	2	2	3	4	0	2	0	1	1		5.33	0.92	4.3	2.83	3.68	6.38	3.55	2.35	0	0.94	3.2	4.96	0	1.78	2.83	2.12	2.05	2.96	4.45	0	1.82	0
ENSMUSG00000004677	Myo9b		647	562	450	560	655	564	446	502	605	651	571	625	602	755	686	711	747	678	531	631	669	630	704	613		574.93	517.92	484.19	528.24	603.13	513.71	528.09	590.91	591.75	610.36	608.41	620.42	602.52	672.02	648.14	751.91	764.04	668.23	591.33	676.7	610.03	685.44
ENSMUSG00000004698	Hdac9		582	744	904	763	937	768	851	605	796	801	630	868	692	772	649	591	644	716	402	595	686	562	625	582		517.17	685.64	972.68	719.73	862.8	699.51	1007.64	712.16	778.56	750.99	671.27	861.63	692.6	687.16	613.18	625.01	658.69	705.68	447.68	638.1	625.53	611.45
ENSMUSG00000004707	Ly9		7	4	5	12	6	7	3	6	6	8	11	4	10	18	5	9	8	10	12	14	9	8	6	8		6.22	3.69	5.38	11.32	5.52	6.38	3.55	7.06	5.87	7.5	11.72	3.97	10.01	16.02	4.72	9.52	8.18	9.86	13.36	15.01	8.21	8.7
ENSMUSG00000004730	Adgre1		99	126	97	97	141	93	120	101	111	104	118	103	94	111	147	101	110	164	92	82	128	87	151	129		87.97	116.12	104.37	91.5	129.83	84.71	142.09	118.89	108.57	97.51	125.73	102.24	94.08	98.8	138.89	106.81	112.51	161.64	102.45	87.94	116.72	94.66
ENSMUSG00000004748	Mtfp1		1157	1984	1526	2186	1623	1002	1047	850	1187	1124	909	1049	1150	1289	1253	1032	1185	1129	1091	1099	1422	1047	1137	1341		1028.12	1828.38	1641.93	2062.02	1494.47	912.65	1239.71	1000.55	1161	1053.83	968.55	1041.3	1150.99	1147.34	1183.84	1091.38	1212.03	1112.73	1214.96	1178.6	1296.65	1139.13
ENSMUSG00000004768	Rab23		551	636	538	613	642	608	485	418	590	604	455	532	537	574	576	488	475	516	431	428	531	414	499	511		489.62	586.11	578.87	578.23	591.16	553.78	574.27	492.04	577.08	566.29	484.81	528.1	537.46	510.92	544.21	516.08	485.84	508.56	479.97	459	484.19	450.43
ENSMUSG00000004771	Rab11a		2319	2397	2100	2367	2209	2119	1634	1900	2108	2289	2034	1903	1984	2082	2020	1824	1801	1868	1701	1888	2205	1672	1727	2014		2060.68	2208.98	2259.53	2232.75	2034.06	1930.04	1934.76	2236.53	2061.83	2146.1	2167.25	1889.04	1985.71	1853.18	1908.51	1928.95	1842.08	1841.08	1894.27	2024.75	2010.62	1819.13
ENSMUSG00000004788	Eif2b2		538	503	433	561	486	520	413	378	461	477	402	445	463	515	534	408	457	452	440	470	505	447	513	580		478.07	463.55	465.89	529.18	447.51	473.63	489.02	444.95	450.9	447.22	428.34	441.74	463.4	458.4	504.53	431.48	467.43	445.49	489.99	504.04	460.48	486.33
ENSMUSG00000004789	Dlst		2632	2226	1997	2169	2295	2646	1793	2019	2280	2289	2278	2356	2186	2500	2283	2164	2150	2210	1992	2257	2502	2065	2262	2366		2338.82	2051.39	2148.71	2045.98	2113.25	2410.05	2123.03	2376.6	2230.06	2146.1	2427.23	2338.72	2187.88	2225.24	2156.99	2288.52	2199.05	2178.15	2218.33	2420.48	2281.44	2246.71
ENSMUSG00000004791	Pgf		86	54	38	54	33	26	29	14	20	25	21	32	19	31	27	23	31	27	24	34	36	17	24	21		76.42	49.76	40.89	50.94	30.39	23.68	34.34	16.48	19.56	23.44	22.38	31.77	19.02	27.59	25.51	24.32	31.71	26.61	26.73	36.46	32.83	18.5
ENSMUSG00000004798	Ulk2		1843	2249	2097	1998	2276	2083	1943	1865	2318	2366	1945	1859	2160	2206	2180	2084	2100	2036	1878	2110	2430	1889	2101	2070		1637.7	2072.59	2256.31	1884.68	2095.76	1897.25	2300.64	2195.33	2267.23	2218.29	2072.42	1845.36	2161.86	1963.56	2059.68	2203.91	2147.91	2006.66	2091.38	2262.83	2215.79	2055.22
ENSMUSG00000004815	Dgkq		489	445	398	408	411	433	265	290	340	323	285	416	352	386	316	315	360	408	254	309	374	377	409	352		434.53	410.09	428.24	384.86	378.45	394.39	313.78	341.36	332.55	302.84	303.67	412.95	352.3	343.58	298.56	333.13	368.21	402.12	282.86	331.38	341.03	410.17
ENSMUSG00000004837	Grap		61	41	46	48	37	43	33	30	52	62	40	37	42	53	77	43	49	68	48	45	43	32	55	39		54.21	37.78	49.49	45.28	34.07	39.17	39.07	35.31	50.86	58.13	42.62	36.73	42.04	47.18	72.75	45.47	50.12	67.02	53.45	48.26	39.21	34.82
ENSMUSG00000004843	Chmp2b		1085	1243	1048	1272	1195	1110	886	857	1009	1069	935	988	1051	1080	1060	849	982	981	902	1016	1173	917	999	1149		964.14	1145.5	1127.62	1199.86	1100.37	1011.02	1049.08	1008.79	986.9	1002.26	996.25	980.75	1051.9	961.31	1001.49	897.85	1004.4	966.86	1004.49	1089.59	1069.6	997.69
ENSMUSG00000004846	Plod3		582	516	454	518	488	429	356	362	431	441	362	484	439	508	488	430	507	496	345	358	460	381	476	442		517.17	475.53	488.49	488.62	449.35	390.74	421.53	426.12	421.56	413.47	385.71	480.45	439.38	452.17	461.07	454.74	518.57	488.85	384.2	383.93	419.45	414.53
ENSMUSG00000004849	Ap1s1		2714	5451	3349	4626	3780	2078	2788	2740	3135	3457	3053	2559	3125	3556	3690	2948	3204	2999	3428	3428	3843	2895	3398	4175		2411.68	5023.43	3603.42	4363.63	3480.65	1892.7	3301.17	3225.31	3066.33	3241.19	3253.01	2540.23	3127.69	3165.19	3486.33	3117.63	3277.09	2955.78	3817.49	3676.29	3504.23	3149.74
ENSMUSG00000004864	Mapk13		9	5	21	8	14	32	9	7	11	6	17	17	12	10	9	7	10	13	7	7	9	12	6	18		8	4.61	22.6	7.55	12.89	29.15	10.66	8.24	10.76	5.63	18.11	16.88	12.01	8.9	8.5	7.4	10.23	12.81	7.8	7.51	8.21	13.06
ENSMUSG00000004865	Srpk1		800	1012	812	919	1016	847	838	940	1074	1163	1066	920	1077	1248	1147	1060	1002	893	759	910	962	931	953	973		710.89	932.62	873.69	866.88	935.54	771.47	992.25	1106.49	1050.47	1090.4	1135.83	913.25	1077.93	1110.84	1083.69	1120.99	1024.86	880.13	845.24	975.91	877.2	1012.92
ENSMUSG00000004872	Pax3		53	1	1	1	2	66	0	1	1	0	3	32	0	9	1	1	4	12	0	0	0	2	8	0		47.1	0.92	1.08	0.94	1.84	60.11	0	1.18	0.98	0	3.2	31.77	0	8.01	0.94	1.06	4.09	11.83	0	0	0	2.18
ENSMUSG00000004880	Lbr		259	155	111	145	163	241	129	170	175	158	155	186	173	154	158	132	154	162	146	131	164	129	159	135		230.15	142.84	119.43	136.78	150.09	219.51	152.74	200.11	171.17	148.14	165.15	184.64	173.15	137.08	149.28	139.6	157.51	159.67	162.59	140.49	149.54	140.35
ENSMUSG00000004885	Crabp2		38	64	61	48	49	78	86	33	47	54	37	89	30	43	70	36	39	160	21	25	122	25	90	55		33.77	58.98	65.63	45.28	45.12	71.04	101.83	38.84	45.97	50.63	39.42	88.35	30.03	38.27	66.14	38.07	39.89	157.69	23.39	26.81	111.25	27.2
ENSMUSG00000004891	Nes		155	115	125	133	135	156	89	134	135	248	162	90	132	218	197	124	113	216	130	99	148	68	128	150		137.73	105.98	134.5	125.46	124.31	142.09	105.38	157.73	132.04	232.52	172.61	89.34	132.11	194.04	186.13	131.13	115.58	212.89	144.77	106.17	134.95	73.98
ENSMUSG00000004892	Bcan		4288	4693	3600	4077	4067	3549	3597	3053	3585	3693	3540	3747	3656	4723	4383	3924	4076	4165	3453	3175	3756	3570	4514	3939		3810.35	4324.89	3873.49	3845.77	3744.92	3232.52	4259.08	3593.75	3506.47	3462.45	3771.91	3719.51	3659.15	4203.93	4141.09	4149.79	4168.98	4104.97	3845.33	3404.97	3424.9	3884.14
ENSMUSG00000004894	Hapln2		805	64	84	74	171	275	94	214	216	174	274	190	225	206	178	213	386	259	279	195	160	263	403	168		715.33	58.98	90.38	69.8	157.46	250.48	111.3	251.9	211.27	163.14	291.95	188.61	225.19	183.36	168.18	225.26	394.81	255.27	310.7	209.12	145.9	286.14
ENSMUSG00000004895	Prcc		975	1004	792	971	1081	1131	756	724	936	1008	897	991	952	1120	1092	967	913	997	853	881	943	887	917	1012		866.39	925.25	852.17	915.93	995.39	1030.14	895.15	852.23	915.5	945.07	955.76	983.73	952.82	996.91	1031.73	1022.64	933.83	982.63	949.92	944.81	859.87	965.05
ENSMUSG00000004896	Rrnad1		265	283	202	269	251	259	192	181	216	239	210	272	284	300	259	236	299	337	200	217	282	294	328	272		235.48	260.8	217.35	253.74	231.12	235.9	227.34	213.06	211.27	224.08	223.76	270	284.24	267.03	244.7	249.58	305.82	332.14	222.72	232.72	257.14	319.87
ENSMUSG00000004897	Hdgf		2906	2693	2231	2665	2887	3030	2289	2457	2879	2912	2565	2876	2748	3294	3226	2634	2822	2754	2653	2710	3171	2685	2899	3135		2582.3	2481.76	2400.49	2513.85	2658.37	2759.8	2710.32	2892.18	2815.94	2730.21	2733.04	2854.9	2750.36	2931.98	3047.94	2785.56	2886.38	2714.31	2954.44	2906.29	2891.47	2921.26
ENSMUSG00000004902	Slc25a18		1266	1230	1025	1271	1030	1166	819	549	715	673	673	867	749	1018	925	769	749	1068	754	690	808	680	983	800		1124.98	1133.52	1102.87	1198.91	948.43	1062.02	969.75	646.24	699.34	630.99	717.09	860.64	749.64	906.12	873.95	813.25	766.09	1052.61	839.67	739.98	736.77	739.84
ENSMUSG00000004929	Thop1		670	958	701	938	872	683	561	668	817	838	750	660	748	828	904	721	816	741	733	712	856	756	803	950		595.37	882.86	754.25	884.8	802.94	622.09	664.26	786.32	799.1	785.69	799.13	655.16	748.64	737	854.1	762.49	834.61	730.32	816.28	763.57	780.54	822.52
ENSMUSG00000004931	Apba3		374	330	291	336	339	364	226	235	258	272	270	330	343	367	368	339	340	435	247	259	289	276	325	342		332.34	304.12	313.11	316.94	312.15	331.54	267.6	276.62	252.35	255.02	287.69	327.58	343.3	326.67	347.69	358.51	347.76	428.73	275.06	277.76	263.52	300.29
ENSMUSG00000004933	Matk		1200	2135	1762	2047	1878	953	1407	1672	1784	1939	1731	1447	2144	2553	2469	2165	2321	1792	1885	1944	2253	2114	2174	2176		1066.33	1967.53	1895.86	1930.9	1729.28	868.02	1665.98	1968.14	1744.92	1817.95	1844.4	1436.38	2145.84	2272.42	2332.73	2289.57	2373.95	1766.17	2099.18	2084.81	2054.39	2300.02
ENSMUSG00000004934	Pias4		423	454	334	383	410	478	326	343	420	445	431	476	440	523	484	427	389	469	434	421	514	371	477	442		375.88	418.39	359.37	361.28	377.53	435.38	386	403.75	410.8	417.22	459.24	472.51	440.38	465.52	457.29	451.57	397.87	462.24	483.31	451.49	468.69	403.65
ENSMUSG00000004936	Map2k1		3891	5789	4569	5349	5005	3969	3874	3409	4576	4704	3802	4074	4381	4656	4545	3724	4205	3898	3836	4335	5044	3960	4286	5057		3457.57	5334.92	4916.1	5045.62	4608.64	3615.07	4587.06	4012.8	4475.77	4410.34	4051.07	4044.11	4384.77	4144.29	4294.14	3938.28	4300.92	3841.82	4271.85	4648.99	4599.36	4308.45
ENSMUSG00000004937	Sgta		2207	2275	1971	2316	2308	2259	1785	1743	2065	2237	2034	2135	2110	2538	2383	2060	2021	2142	2100	2085	2336	2066	2368	2537		1961.16	2096.55	2120.73	2184.64	2125.22	2057.56	2113.55	2051.72	2019.77	2097.35	2167.25	2119.34	2111.82	2259.07	2251.47	2178.53	2067.1	2111.13	2338.6	2236.02	2130.08	2247.79
ENSMUSG00000004945	Tmem242		826	689	566	712	606	738	524	515	557	591	536	667	600	735	738	579	606	673	637	668	716	582	692	723		733.99	634.96	609	671.62	558.01	672.19	620.45	606.22	544.8	554.1	571.11	662.11	600.52	654.22	697.27	612.32	619.82	663.3	709.38	716.38	652.88	633.21
ENSMUSG00000004947	Dtx2		126	112	105	136	130	118	87	76	118	142	107	113	101	150	143	127	138	122	124	121	168	129	141	119		111.96	103.21	112.98	128.29	119.71	107.48	103.01	89.46	115.42	133.14	114.01	112.17	101.09	133.51	135.11	134.31	141.15	120.24	138.09	129.76	153.19	140.35
ENSMUSG00000004951	Hspb1		120	62	92	70	97	66	54	58	96	80	71	64	81	91	162	101	77	201	67	74	130	39	83	72		106.63	57.14	98.99	66.03	89.32	60.11	63.94	68.27	93.9	75.01	75.65	63.53	81.07	81	153.06	106.81	78.76	198.1	74.61	79.36	118.54	42.43
ENSMUSG00000004952	Rasa4		162	23	38	33	40	190	31	30	28	29	39	120	37	81	39	27	37	95	38	35	43	45	72	28		143.95	21.2	40.89	31.13	36.83	173.06	36.71	35.31	27.39	27.19	41.55	119.12	37.03	72.1	36.85	28.55	37.84	93.63	42.32	37.54	39.21	48.96
ENSMUSG00000004961	Syt5		1816	4307	3752	4314	3779	1820	2912	3011	3632	3658	3095	2819	3740	4070	3873	3310	3457	2929	3346	3436	4097	3488	3453	4229		1613.71	3969.16	4037.03	4069.32	3479.73	1657.7	3447.99	3544.31	3552.44	3429.64	3297.76	2798.32	3743.22	3622.7	3659.23	3500.46	3535.86	2886.79	3726.18	3684.87	3735.84	3794.92
ENSMUSG00000004980	Hnrnpa2b1		7166	6595	5565	7008	6942	7327	4970	5323	6259	6676	5938	6795	6152	6925	6757	5693	6125	6620	5176	5421	6477	5915	6210	6503		6367.77	6077.69	5987.77	6610.53	6392.25	6673.63	5884.8	6265.81	6121.9	6259.23	6327	6745.15	6157.29	6163.93	6384.06	6020.58	6264.72	6524.59	5764.1	5813.65	5906.04	6435.48
ENSMUSG00000004994	Ccdc130		123	168	123	118	151	129	113	123	152	157	139	151	126	144	157	140	134	130	122	146	149	140	128	140		109.3	154.82	132.34	111.31	139.04	117.5	133.8	144.79	148.67	147.2	148.11	149.89	126.11	128.17	148.33	148.06	137.06	128.13	135.86	156.57	135.87	152.32
ENSMUSG00000004996	Mri1		121	144	104	101	117	135	94	92	98	92	95	127	108	128	133	96	106	141	87	136	127	139	122	128		107.52	132.7	111.9	95.27	107.73	122.96	111.3	108.29	95.85	86.26	101.22	126.07	108.09	113.93	125.66	101.52	108.42	138.97	96.89	145.85	115.8	151.23
ENSMUSG00000005034	Prkacb		9932	13084	11225	13111	12984	9139	11084	11778	13896	15329	12577	11069	13799	13690	13032	12018	12185	10261	11254	12305	14699	11571	11992	13679		8825.66	12057.7	12077.8	12367.4	11955.8	8324.04	13124.2	13864.1	13591.6	14372	13400.9	10987.8	13810.9	12185.4	12312.7	12709.5	12463	10113.1	12532.7	13196.3	13403.2	12589.2
ENSMUSG00000005043	Sgsh		190	139	96	150	116	107	76	55	89	86	94	79	83	86	82	74	88	101	90	73	83	58	121	104		168.84	128.1	103.29	141.49	106.81	97.46	89.99	64.74	87.05	80.63	100.16	78.42	83.07	76.55	77.47	78.26	90.01	99.54	100.23	78.29	75.68	63.1
ENSMUSG00000005045	Chd5		4102	6259	7146	6267	7006	3936	5163	5500	6356	7168	5571	4574	5840	6536	5577	5968	4987	4219	4900	5322	5745	5311	5157	5791		3645.07	5768.05	7688.87	5911.56	6451.18	3585.01	6113.32	6474.16	6216.78	6720.51	5935.96	4540.45	5845.03	5817.68	5269.18	6311.4	5100.76	4158.19	5456.74	5707.48	5238.56	5778.33
ENSMUSG00000005054	Cstb		300	227	180	290	295	327	210	228	255	258	237	288	246	269	281	219	265	345	273	268	325	231	310	310		266.58	209.19	193.67	273.55	271.64	297.84	248.65	268.38	249.41	241.89	252.53	285.89	246.21	239.44	265.49	231.6	271.05	340.03	304.02	287.41	296.35	251.33
ENSMUSG00000005057	Sh2b2		135	166	130	153	163	138	103	89	144	119	116	157	141	166	131	147	158	130	147	118	175	146	172	136		119.96	152.98	139.88	144.32	150.09	125.69	121.96	104.76	140.85	111.57	123.6	155.85	141.12	147.76	123.77	155.46	161.6	128.13	163.7	126.55	159.57	158.85
ENSMUSG00000005069	Pex5		877	1020	922	1060	1153	945	877	978	1065	1238	1049	978	1066	1267	1146	991	951	958	886	932	1048	918	967	1073		779.31	939.99	992.04	999.88	1061.69	860.73	1038.42	1151.22	1041.67	1160.71	1117.72	970.83	1066.92	1127.75	1082.75	1048.02	972.69	944.19	986.67	999.51	955.62	998.78
ENSMUSG00000005078	Jkamp		825	815	680	780	787	798	580	642	654	770	680	725	687	798	770	618	644	780	642	686	807	693	746	746		733.1	751.07	731.66	735.76	724.68	726.84	686.76	755.71	639.67	721.93	724.55	719.68	687.59	710.3	727.5	653.56	658.69	768.76	714.94	735.69	735.86	753.98
ENSMUSG00000005087	Cd44		142	81	292	110	155	376	212	25	95	30	31	197	33	30	44	32	47	98	20	16	37	22	30	24		126.18	74.65	314.18	103.76	142.73	342.47	251.02	29.43	92.92	28.13	33.03	195.55	33.03	26.7	41.57	33.84	48.07	96.59	22.27	17.16	33.74	23.94
ENSMUSG00000005089	Slc1a2		27265	42803	42419	38893	46965	28121	41793	39279	45102	51214	41718	33247	42792	43668	45404	44745	31072	30220	30702	29787	32509	27467	31339	32848		24227.9	39445.6	45641.5	36687.1	43245.7	25613.4	49485.6	46236.1	44114.1	48016.8	44451	33003.1	42828.8	38868.8	42898	47319.6	31780.8	29784.5	34190.4	31944.5	29643.2	29883.9
ENSMUSG00000005102	Eif2ak4		388	398	330	435	391	351	298	270	339	325	293	354	300	327	250	283	352	337	290	284	359	306	372	330		344.78	366.78	355.07	410.33	360.04	319.7	352.85	317.82	331.57	304.71	312.19	351.4	300.26	291.06	236.2	299.28	360.03	332.14	322.95	304.57	327.35	332.93
ENSMUSG00000005103	Wdr1		2554	2724	2514	2917	2709	2717	1984	2156	2440	2455	2180	2422	2194	2404	2246	2083	2196	2061	1856	1911	2312	1959	2129	2379		2269.5	2510.33	2704.99	2751.56	2494.47	2474.72	2349.18	2537.87	2386.55	2301.74	2322.81	2404.23	2195.89	2139.79	2122.03	2202.86	2246.1	2031.3	2066.88	2049.42	2108.19	2131.38
ENSMUSG00000005107	Slc2a9		17	11	6	2	3	23	4	8	7	10	10	13	8	5	1	5	9	10	9	9	7	8	6	11		15.11	10.14	6.46	1.89	2.76	20.95	4.74	9.42	6.85	9.38	10.66	12.9	8.01	4.45	0.94	5.29	9.21	9.86	10.02	9.65	6.38	8.7
ENSMUSG00000005124	Ccn4		14	26	13	30	38	23	67	82	92	112	109	49	80	74	75	93	98	69	96	66	107	79	97	114		12.44	23.96	13.99	28.3	34.99	20.95	79.33	96.52	89.98	105.01	116.14	48.64	80.07	65.87	70.86	98.35	100.24	68.01	106.91	70.78	97.57	85.95
ENSMUSG00000005125	Ndrg1		3088	1695	1410	2076	1774	1668	1229	1300	1654	1376	1446	1422	1568	1329	1503	1212	1878	1769	1580	1171	1443	1262	1854	1414		2744.02	1562.05	1517.12	1958.26	1633.51	1519.26	1455.21	1530.26	1617.77	1290.1	1540.73	1411.57	1569.35	1182.94	1420.04	1281.74	1920.84	1743.5	1759.52	1255.82	1315.8	1373.05
ENSMUSG00000005131	4930550C14Rik		5	9	9	8	7	2	3	2	5	2	4	9	3	1	6	3	4	9	8	6	5	5	2	3		4.44	8.29	9.68	7.55	6.45	1.82	3.55	2.35	4.89	1.88	4.26	8.93	3	0.89	5.67	3.17	4.09	8.87	8.91	6.43	4.56	5.44
ENSMUSG00000005142	Man2b1		749	966	859	851	909	757	726	652	828	791	732	775	797	877	817	802	894	841	700	753	914	767	862	950		665.57	890.23	924.26	802.73	837.01	689.5	859.63	767.48	809.86	741.62	779.95	769.31	797.69	780.62	771.91	848.15	914.39	828.88	779.53	807.54	833.43	834.49
ENSMUSG00000005148	Klf5		108	307	414	342	360	217	364	270	388	375	281	322	308	328	321	255	226	273	150	178	288	210	251	262		95.97	282.92	445.45	322.6	331.49	197.65	431	317.82	379.5	351.59	299.41	319.64	308.27	291.95	303.28	269.67	231.16	269.07	167.04	190.89	262.61	228.48
ENSMUSG00000005150	Wdr83		333	313	246	305	280	313	220	225	273	238	218	289	251	295	309	241	294	283	237	288	299	248	307	291		295.91	288.45	264.69	287.7	257.83	285.09	260.49	264.85	267.02	223.14	232.28	286.88	251.22	262.58	291.95	254.87	300.71	278.92	263.93	308.86	272.64	269.82
ENSMUSG00000005161	Prdx2		3020	3008	2564	3104	2653	3005	1987	1933	2413	2363	2159	2553	2460	2768	2622	2295	2310	2652	2274	2432	2723	2226	2563	2790		2683.6	2772.06	2758.78	2927.95	2442.9	2737.03	2352.73	2275.37	2360.15	2215.48	2300.44	2534.27	2462.12	2463.79	2477.28	2427.05	2362.7	2613.78	2532.37	2608.15	2482.96	2421.87
ENSMUSG00000005198	Polr2a		1564	1608	1623	1686	1673	1823	1155	1000	1351	1256	999	1359	1069	1198	1025	980	1130	1168	979	1011	1196	1084	1157	1216		1389.78	1481.87	1746.3	1590.38	1540.51	1660.44	1367.59	1177.12	1321.41	1177.59	1064.45	1349.03	1069.92	1066.34	968.43	1036.39	1155.78	1151.17	1090.23	1084.23	1090.57	1179.39
ENSMUSG00000005204	Senp3		1044	1121	966	1096	1120	1116	865	923	1103	1167	1067	1142	1086	1222	1213	1082	1100	1115	959	1057	1272	1057	1102	1219		927.71	1033.07	1039.39	1033.84	1031.3	1016.48	1024.21	1086.48	1078.84	1094.15	1136.9	1133.62	1086.93	1087.7	1146.05	1144.26	1125.09	1098.93	1067.96	1133.56	1159.87	1150.01
ENSMUSG00000005220	Corin		51	6	9	7	5	65	3	4	7	5	3	35	6	4	3	3	2	10	5	1	6	1	5	3		45.32	5.53	9.68	6.6	4.6	59.2	3.55	4.71	6.85	4.69	3.2	34.74	6.01	3.56	2.83	3.17	2.05	9.86	5.57	1.07	5.47	1.09
ENSMUSG00000005225	Plekha8		320	254	235	235	265	351	197	224	222	269	243	282	237	275	256	256	247	220	214	231	244	204	225	231		284.35	234.08	252.85	221.67	244.01	319.7	233.26	263.67	217.14	252.21	258.92	279.93	237.2	244.78	241.87	270.73	252.63	216.83	238.31	247.73	222.49	221.95
ENSMUSG00000005233	Spc25		16	10	5	11	7	9	3	9	8	4	2	7	6	9	8	11	11	11	7	12	2	10	10	5		14.22	9.22	5.38	10.38	6.45	8.2	3.55	10.59	7.82	3.75	2.13	6.95	6.01	8.01	7.56	11.63	11.25	10.84	7.8	12.87	1.82	10.88
ENSMUSG00000005237	Dnah2		37	56	36	55	46	27	27	24	32	37	18	23	24	37	20	31	24	39	24	35	31	35	38	48		32.88	51.61	38.73	51.88	42.36	24.59	31.97	28.25	31.3	34.69	19.18	22.83	24.02	32.93	18.9	32.78	24.55	38.44	26.73	37.54	28.27	38.08
ENSMUSG00000005251	Ripk4		26	14	10	10	8	16	4	5	8	2	6	11	13	8	7	4	14	5	8	8	6	5	8	3		23.1	12.9	10.76	9.43	7.37	14.57	4.74	5.89	7.82	1.88	6.39	10.92	13.01	7.12	6.61	4.23	14.32	4.93	8.91	8.58	5.47	5.44
ENSMUSG00000005262	Ufd1		1159	1322	1004	1397	1271	1110	896	862	1133	1074	888	1122	1079	1251	1144	963	1060	966	1006	1067	1193	1025	1153	1215		1029.9	1218.3	1080.27	1317.77	1170.35	1011.02	1060.92	1014.68	1108.18	1006.95	946.17	1113.77	1079.93	1113.51	1080.86	1018.41	1084.18	952.08	1120.3	1144.28	1087.83	1115.19
ENSMUSG00000005267	Zfp287		220	269	220	218	269	233	179	169	193	242	225	201	244	231	200	221	207	222	189	196	245	202	207	211		195.49	247.9	236.71	205.64	247.7	212.22	211.95	198.93	188.77	226.89	239.74	199.53	244.21	205.61	188.96	233.72	211.72	218.8	210.47	210.2	223.4	219.77
ENSMUSG00000005268	Prlr		145	55	67	95	66	18	33	19	42	25	24	25	23	43	16	13	18	33	15	6	39	16	30	7		128.85	50.69	72.09	89.61	60.77	16.39	39.07	22.37	41.08	23.44	25.57	24.82	23.02	38.27	15.12	13.75	18.41	32.52	16.7	6.43	35.56	17.41
ENSMUSG00000005299	Letm1		1959	2023	1756	1994	1949	2016	1499	1669	1951	1964	1829	1831	1859	2161	1976	1684	1823	1747	1732	1746	2032	1733	1947	2177		1740.78	1864.32	1889.4	1880.91	1794.65	1836.23	1774.91	1964.61	1908.26	1841.39	1948.82	1817.57	1860.6	1923.5	1866.94	1780.9	1864.59	1721.82	1928.79	1872.46	1852.87	1885.49
ENSMUSG00000005312	Ubqln1		4448	3818	3442	3903	4421	4455	2964	3242	3944	4036	3710	3699	3784	4010	3776	3420	3672	3636	3459	3586	3951	3502	3972	3893		3952.53	3518.52	3703.48	3681.63	4070.89	4057.73	3509.56	3816.22	3857.61	3784.04	3953.05	3671.86	3787.26	3569.29	3567.59	3616.79	3755.77	3583.6	3852.01	3845.74	3602.71	3810.15
ENSMUSG00000005338	Cadm3		10862	11521	8608	10272	10059	16504	8513	7068	9515	9498	7784	11991	8829	9500	9143	7994	8360	10225	7527	8303	9742	7857	8128	9445		9652.06	10617.3	9261.94	9689.41	9262.4	15032.3	10079.9	8319.88	9306.58	8905.06	8293.94	11903	8836.6	8455.93	8638.36	8453.98	8550.71	10077.6	8382.22	8904.4	8883.22	8548.37
ENSMUSG00000005354	Txn2		1553	1632	1470	1668	1531	1786	1224	1255	1383	1636	1447	1592	1504	1732	1774	1509	1525	1691	1563	1515	1757	1473	1695	1821		1380.01	1503.99	1581.67	1573.4	1409.76	1626.74	1449.29	1477.28	1352.71	1533.87	1541.79	1580.32	1505.29	1541.65	1676.09	1595.83	1559.79	1666.63	1740.59	1624.73	1602.12	1602.61
ENSMUSG00000005357	Slc1a6		1164	218	188	293	234	1989	110	117	187	152	137	1399	134	185	180	162	156	644	128	121	210	147	273	183		1034.34	200.9	202.28	276.38	215.47	1811.63	130.25	137.72	182.9	142.51	145.98	1388.74	134.12	164.67	170.07	171.32	159.56	634.72	142.54	129.76	191.49	159.94
ENSMUSG00000005360	Slc1a3		14076	12997	10073	11542	10913	18899	9773	8109	9736	11021	8530	14100	9318	10197	10849	10099	9661	13449	8984	8251	9786	8419	9609	9739		12508	11977.5	10838.2	10887.4	10048.8	17213.7	11571.9	9545.26	9522.74	10333	9088.81	13996.6	9326.02	9076.33	10250.2	10680.1	9881.39	13255.2	10004.8	8848.63	8923.34	9159.82
ENSMUSG00000005362	Crbn		1276	1115	1112	1106	1191	1316	903	818	1071	1058	903	1022	1047	1032	1004	916	1000	988	918	1018	1149	914	1003	1143		1133.86	1027.54	1196.48	1043.27	1096.68	1198.65	1069.21	962.88	1047.54	991.95	962.16	1014.5	1047.9	918.58	948.59	968.71	1022.81	973.76	1022.3	1091.73	1047.71	994.43
ENSMUSG00000005370	Msh6		449	332	341	367	341	425	280	259	308	342	315	311	335	328	297	286	298	302	251	256	358	243	325	293		398.99	305.96	366.91	346.18	314	387.1	331.54	304.87	301.25	320.65	335.64	308.72	335.29	291.95	280.61	302.46	304.8	297.65	279.52	274.54	326.44	264.38
ENSMUSG00000005371	Fbxo11		2314	2673	2314	2602	2765	2491	2094	2083	2450	2700	2268	2328	2409	2615	2533	2258	2302	2087	2060	2267	2648	2202	2228	2560		2056.24	2463.33	2489.79	2454.42	2546.03	2268.87	2479.43	2451.94	2396.33	2531.44	2416.58	2310.92	2411.07	2327.61	2393.19	2387.93	2354.51	2056.92	2294.06	2431.2	2414.57	2395.76
ENSMUSG00000005373	Mlxipl		29	34	31	24	25	21	20	22	45	20	26	28	44	44	38	27	60	46	25	24	33	27	37	27		25.77	31.33	33.36	22.64	23.02	19.13	23.68	25.9	44.01	18.75	27.7	27.79	44.04	39.16	35.9	28.55	61.37	45.34	27.84	25.74	30.09	29.38
ENSMUSG00000005374	Tbl2		661	617	490	623	607	592	469	431	532	509	503	468	489	571	534	522	473	538	439	502	614	464	509	514		587.37	568.6	527.22	587.67	558.93	539.21	555.33	507.34	520.35	477.22	535.95	464.57	489.42	508.25	504.53	552.04	483.79	530.25	488.88	538.36	559.87	504.83
ENSMUSG00000005378	Bud23		311	392	309	359	359	300	261	268	308	353	321	295	365	461	435	333	399	352	318	335	382	364	396	414		276.36	361.25	332.47	338.64	330.57	273.25	309.04	315.47	301.25	330.96	342.03	292.84	365.31	410.34	410.99	352.16	408.1	346.93	354.13	359.26	348.33	396.03
ENSMUSG00000005397	Nid1		377	178	235	180	224	369	248	114	226	260	196	296	144	151	188	182	188	402	108	84	253	109	241	167		335.01	164.04	252.85	169.79	206.26	336.1	293.65	134.19	221.05	243.77	208.84	293.83	144.12	134.4	177.62	192.47	192.29	396.21	120.27	90.08	230.7	118.59
ENSMUSG00000005410	Mcm5		117	81	57	70	76	147	75	100	109	110	99	121	68	107	115	84	103	94	114	127	121	125	117	120		103.97	74.65	61.33	66.03	69.98	133.89	88.8	117.71	106.61	103.13	105.49	120.11	68.06	95.24	108.65	88.83	105.35	92.65	126.95	136.2	110.33	136
ENSMUSG00000005413	Hmox1		71	72	43	60	68	70	54	35	72	85	79	54	61	96	83	57	71	85	63	63	99	75	76	83		63.09	66.35	46.27	56.6	62.61	63.76	63.94	41.2	70.42	79.69	84.18	53.6	61.05	85.45	78.42	60.28	72.62	83.77	70.16	67.56	90.27	81.6
ENSMUSG00000005417	Mprip		7255	6545	6149	6242	6978	8977	5532	5489	7030	7690	6111	7208	6134	6851	6334	6259	5787	6576	5418	5788	6756	5288	6042	6605		6446.85	6031.62	6616.13	5887.97	6425.4	8176.49	6550.24	6461.21	6876.01	7209.93	6511.34	7155.12	6139.28	6098.06	5984.4	6619.14	5919.01	6481.22	6033.6	6207.23	6160.44	5753.31
ENSMUSG00000005442	Cic		3258	4114	3173	3667	3804	3455	3017	3144	3875	4591	3391	3276	3357	3797	3230	3584	3488	3331	3237	3209	3795	3214	3709	3760		2895.09	3791.3	3414.05	3459.02	3502.75	3146.91	3572.32	3700.86	3790.12	4304.39	3613.15	3251.97	3359.89	3379.7	3051.72	3790.22	3567.57	3282.99	3604.79	3441.43	3460.46	3496.81
ENSMUSG00000005447	Pafah1b3		293	224	130	248	155	154	126	131	149	149	172	148	126	196	162	132	146	149	154	132	214	151	184	193		260.36	206.43	139.88	233.93	142.73	140.27	149.19	154.2	145.74	139.7	183.27	146.91	126.11	174.46	153.06	139.6	149.33	146.85	171.5	141.56	195.14	164.29
ENSMUSG00000005465	Il27ra		7	2	2	4	2	5	4	2	5	3	6	1	4	3	2	2	4	4	1	2	3	2	5	6		6.22	1.84	2.15	3.77	1.84	4.55	4.74	2.35	4.89	2.81	6.39	0.99	4	2.67	1.89	2.12	4.09	3.94	1.11	2.14	2.74	2.18
ENSMUSG00000005469	Prkaca		3847	3401	2934	3466	3471	3329	2431	2578	3016	3153	2795	2938	3092	3324	2991	2785	2541	2447	2233	2406	2661	2415	2665	2598		3418.48	3134.23	3156.89	3269.42	3196.12	3032.14	2878.46	3034.61	2949.94	2956.16	2978.1	2916.45	3094.66	2958.68	2825.92	2945.25	2598.97	2411.73	2486.72	2580.27	2426.43	2627.5
ENSMUSG00000005470	Asf1b		10	8	3	7	7	11	10	4	6	6	7	12	8	6	8	3	6	9	9	6	7	6	14	4		8.89	7.37	3.23	6.6	6.45	10.02	11.84	4.71	5.87	5.63	7.46	11.91	8.01	5.34	7.56	3.17	6.14	8.87	10.02	6.43	6.38	6.53
ENSMUSG00000005481	Ddx39a		197	157	122	172	191	202	140	169	189	224	195	204	156	239	203	190	200	189	164	184	198	202	233	207		175.06	144.69	131.27	162.24	175.87	183.99	165.77	198.93	184.86	210.02	207.77	202.5	156.13	212.73	191.8	200.93	204.56	186.28	182.63	197.33	180.55	219.77
ENSMUSG00000005483	Dnajb1		1404	1915	1452	1636	1556	1030	1141	1097	1339	1598	1284	1097	1613	1783	1775	1545	1404	1689	1234	1367	1745	1194	1341	1525		1247.61	1764.79	1562.31	1543.21	1432.78	938.15	1351.02	1291.3	1309.67	1498.24	1368.12	1088.95	1614.39	1587.04	1677.03	1633.9	1436.03	1664.66	1374.21	1466.01	1591.17	1299.06
ENSMUSG00000005501	Usp40		275	214	187	228	210	242	152	144	166	200	175	221	229	250	211	209	208	239	161	178	215	179	220	207		244.37	197.21	201.21	215.07	193.37	220.42	179.98	169.51	162.36	187.51	186.46	219.38	229.2	222.52	199.35	221.03	212.74	235.56	179.29	190.89	196.05	194.75
ENSMUSG00000005503	Evx1		109	0	0	0	0	2	0	0	0	0	0	0	0	0	0	0	2	0	0	0	0	0	0	0		96.86	0	0	0	0	1.82	0	0	0	0	0	0	0	0	0	0	2.05	0	0	0	0	0
ENSMUSG00000005505	Kbtbd4		188	204	211	212	221	214	171	159	187	188	156	192	194	231	162	147	164	179	142	145	198	151	181	192		167.06	188	227.03	199.98	203.5	194.92	202.47	187.16	182.9	176.26	166.22	190.59	194.17	205.61	153.06	155.46	167.74	176.42	158.13	155.5	180.55	164.29
ENSMUSG00000005506	Celf1		3090	4249	3580	3975	4077	3907	3213	3044	3745	4305	3241	3637	3853	3893	3882	3634	2858	2787	2553	2772	3181	2763	2778	3056		2745.8	3915.71	3851.97	3749.55	3754.13	3558.6	3804.4	3583.15	3662.97	4036.25	3453.32	3610.32	3856.32	3465.15	3667.74	3843.1	2923.2	2746.83	2843.07	2972.78	2900.59	3006.13
ENSMUSG00000005510	Ndufs3		1098	990	860	939	962	1177	796	833	932	1020	957	1072	1006	1229	1164	914	911	1007	1022	1028	1161	1009	1164	1262		975.69	912.35	925.33	885.74	885.82	1072.04	942.51	980.54	911.59	956.32	1019.69	1064.14	1006.87	1093.93	1099.75	966.59	931.78	992.49	1138.12	1102.46	1058.65	1097.79
ENSMUSG00000005514	Por		1296	1576	1165	1564	1422	1228	1114	1119	1412	1497	1247	1263	1350	1529	1485	1141	1318	1300	1274	1145	1446	1172	1339	1581		1151.64	1452.38	1253.5	1475.3	1309.39	1118.5	1319.05	1317.2	1381.07	1403.54	1328.69	1253.73	1351.16	1360.96	1403.04	1206.65	1348.07	1281.26	1418.75	1227.93	1318.53	1275.13
ENSMUSG00000005533	Igf1r		1206	1288	1180	1370	1522	1371	1186	1147	1556	1724	1284	1189	1387	1466	1755	1508	995	1055	943	919	1076	839	1030	1202		1071.66	1186.97	1269.64	1292.3	1401.47	1248.74	1404.3	1350.16	1521.92	1616.37	1368.12	1180.28	1388.19	1304.88	1658.13	1594.77	1017.7	1039.79	1050.14	985.56	981.15	912.83
ENSMUSG00000005534	Insr		827	792	734	838	899	931	678	704	843	902	743	853	781	801	863	719	669	693	594	642	765	618	715	727		734.88	729.88	789.76	790.47	827.81	847.98	802.8	828.69	824.53	845.69	791.67	846.74	781.67	712.97	815.37	760.37	684.26	683.01	661.49	688.5	697.56	672.38
ENSMUSG00000005540	Fcer2a		11	4	4	6	7	20	4	8	7	10	6	15	3	10	5	6	8	7	7	9	10	8	8	7		9.77	3.69	4.3	5.66	6.45	18.22	4.74	9.42	6.85	9.38	6.39	14.89	3	8.9	4.72	6.35	8.18	6.9	7.8	9.65	9.12	8.7
ENSMUSG00000005553	Atp4a		17	17	15	21	12	2	3	4	12	4	4	5	5	3	7	2	3	3	6	7	8	5	6	6		15.11	15.67	16.14	19.81	11.05	1.82	3.55	4.71	11.74	3.75	4.26	4.96	5	2.67	6.61	2.12	3.07	2.96	6.68	7.51	7.29	5.44
ENSMUSG00000005566	Trim28		2257	2306	1954	2305	2132	2384	1500	1611	2004	2091	1829	2039	1970	2236	2059	1813	1925	2024	1693	1777	2085	1781	2071	2196		2005.59	2125.12	2102.44	2174.27	1963.16	2171.41	1776.1	1896.34	1960.1	1960.46	1948.82	2024.04	1971.7	1990.26	1945.36	1917.32	1968.91	1994.83	1885.36	1905.71	1901.2	1937.72
ENSMUSG00000005575	Ube2m		2341	2514	2071	2500	2391	2266	1856	2004	2359	2504	2316	2361	2461	3038	2811	2393	2453	2342	2468	2371	2636	2276	2742	2789		2080.23	2316.8	2228.33	2358.21	2201.65	2063.93	2197.62	2358.95	2307.33	2347.68	2467.72	2343.68	2463.12	2704.12	2655.85	2530.69	2508.96	2308.25	2748.42	2542.73	2403.63	2476.27
ENSMUSG00000005580	Adcy9		1077	1508	1150	1150	1429	999	1203	1305	1624	1777	1335	1073	1440	1411	1238	1327	1326	1040	1495	1606	2005	1525	1521	1869		957.03	1389.71	1237.36	1084.78	1315.83	909.92	1424.43	1536.14	1588.43	1666.06	1422.46	1065.13	1441.24	1255.93	1169.67	1403.36	1356.25	1025.01	1664.86	1722.32	1828.25	1659.19
ENSMUSG00000005583	Mef2c		1724	7617	7946	5962	11229	5858	12087	11676	14565	15939	11930	11836	13487	14098	15264	13209	10698	9499	11216	12773	13557	11277	10394	13759		1531.96	7019.53	8549.65	5623.85	10339.8	5335.62	14311.8	13744	14246	14944	12711.5	11749.2	13498.6	12548.6	14421.5	13969	10942	9362.09	12490.4	13698.2	12361.9	12269.3
ENSMUSG00000005609	Ctr9		1232	1218	1153	1099	1151	1225	831	873	1040	1054	876	943	1039	1053	1009	956	905	952	877	875	1029	855	930	991		1094.77	1122.46	1240.59	1036.67	1059.85	1115.76	983.96	1027.63	1017.22	988.2	933.39	936.08	1039.89	937.27	953.31	1011.01	925.64	938.28	976.65	938.38	938.29	930.23
ENSMUSG00000005610	Eif4g2		13889	11958	11238	11361	12676	14603	10148	10960	12144	13284	12433	11737	11598	12702	11822	10998	11175	11675	10467	11161	13096	10342	11969	12294		12341.9	11020	12091.7	10716.6	11672.2	13300.8	12015.9	12901.2	11878	12454.7	13247.5	11650.9	11608	11306	11169.5	11630.8	11429.9	11506.7	11656.3	11969.4	11941.5	11252
ENSMUSG00000005611	Irag1		50	36	34	28	33	44	50	27	54	49	46	45	36	34	30	28	38	64	36	31	50	36	38	39		44.43	33.18	36.58	26.41	30.39	40.08	59.2	31.78	52.82	45.94	49.01	44.67	36.03	30.26	28.34	29.61	38.87	63.08	40.09	33.25	45.59	39.17
ENSMUSG00000005615	Pcyt1a		1000	637	588	634	665	959	538	617	646	750	659	631	631	722	644	600	607	760	606	547	699	590	741	669		888.61	587.03	632.67	598.04	612.34	873.48	637.03	726.28	631.85	703.18	702.17	626.37	631.54	642.65	608.46	634.52	620.85	749.05	674.85	586.62	637.38	641.92
ENSMUSG00000005621	Zfp592		638	545	517	607	579	692	501	551	583	638	548	556	545	605	593	558	563	577	525	477	670	515	593	614		566.93	502.25	556.28	572.57	533.15	630.29	593.22	648.59	570.23	598.17	583.9	551.92	545.47	538.51	560.27	590.11	575.84	568.68	584.65	511.55	610.94	560.32
ENSMUSG00000005625	Psmd4		1535	1467	1205	1498	1450	1632	1104	1143	1424	1529	1385	1429	1436	1616	1703	1310	1335	1418	1398	1419	1610	1365	1499	1590		1364.01	1351.93	1296.54	1413.04	1335.17	1486.47	1307.21	1345.45	1392.81	1433.55	1475.73	1418.52	1437.24	1438.4	1609	1385.38	1365.45	1397.56	1556.84	1521.78	1468.07	1485.11
ENSMUSG00000005628	Tmod4		4	1	1	0	0	3	7	1	2	1	2	3	2	2	2	1	5	4	3	3	2	2	3	2		3.55	0.92	1.08	0	0	2.73	8.29	1.18	1.96	0.94	2.13	2.98	2	1.78	1.89	1.06	5.11	3.94	3.34	3.22	1.82	2.18
ENSMUSG00000005640	Insrr		7	8	11	13	5	16	9	5	14	10	5	21	9	7	7	3	2	26	2	1	12	4	12	4		6.22	7.37	11.84	12.26	4.6	14.57	10.66	5.89	13.69	9.38	5.33	20.85	9.01	6.23	6.61	3.17	2.05	25.63	2.23	1.07	10.94	4.35
ENSMUSG00000005656	Snx6		846	762	556	691	618	693	451	498	565	616	513	581	573	588	593	537	577	675	508	536	677	506	609	564		751.76	702.23	598.24	651.81	569.06	631.2	534.01	586.21	552.62	577.54	546.61	576.74	573.49	523.38	560.27	567.9	590.16	665.27	565.72	574.82	617.32	550.52
ENSMUSG00000005667	Mthfd2		254	104	113	138	136	235	105	122	148	141	142	163	149	117	130	101	188	132	111	112	139	126	169	130		225.71	95.84	121.58	130.17	125.23	214.04	124.33	143.61	144.76	132.2	151.3	161.8	149.13	104.14	122.82	106.81	192.29	130.1	123.61	120.11	126.75	137.09
ENSMUSG00000005672	Kit		2212	1504	1400	1842	1858	3042	1023	703	1443	1134	760	2074	990	965	939	790	1018	1570	647	721	1099	859	1366	1003		1965.6	1386.03	1506.36	1737.53	1710.86	2770.73	1211.3	827.51	1411.39	1063.21	809.79	2058.79	990.85	858.94	887.17	835.46	1041.22	1547.37	720.51	773.22	1002.12	934.59
ENSMUSG00000005674	Tomm40l		376	395	329	318	400	355	288	321	375	362	314	369	340	422	440	350	333	338	311	339	383	317	334	367		334.12	364.02	353.99	299.96	368.32	323.34	341.01	377.86	366.79	339.4	334.57	366.29	340.29	375.62	415.71	370.14	340.6	333.13	346.34	363.55	349.24	344.89
ENSMUSG00000005677	Nr1i3		11	10	12	13	13	9	5	8	8	10	5	12	5	6	16	9	4	9	8	8	11	4	8	12		9.77	9.22	12.91	12.26	11.97	8.2	5.92	9.42	7.82	9.38	5.33	11.91	5	5.34	15.12	9.52	4.09	8.87	8.91	8.58	10.03	4.35
ENSMUSG00000005681	Apoa2		17	4	4	7	7	11	6	4	5	6	3	3	5	11	6	6	4	9	6	3	8	3	4	7		15.11	3.69	4.3	6.6	6.45	10.02	7.1	4.71	4.89	5.63	3.2	2.98	5	9.79	5.67	6.35	4.09	8.87	6.68	3.22	7.29	3.26
ENSMUSG00000005682	Pan2		358	205	166	172	243	433	174	197	224	210	228	388	251	298	260	254	288	359	191	213	258	259	314	227		318.12	188.92	178.61	162.24	223.76	394.39	206.03	231.89	219.09	196.89	242.94	385.15	251.22	265.25	245.65	268.62	294.57	353.83	212.7	228.43	235.26	281.79
ENSMUSG00000005683	Cs		4949	5160	4501	5350	5067	5045	4027	3904	4607	4802	4371	4502	4507	4738	4476	4250	4372	4440	3928	4220	4748	4174	4608	4715		4397.72	4755.25	4842.94	5046.57	4665.73	4595.12	4768.22	4595.47	4506.09	4502.22	4657.35	4468.97	4510.88	4217.28	4228.95	4494.55	4471.73	4376.01	4374.3	4525.66	4329.45	4541.29
ENSMUSG00000005686	Ampd3		455	405	363	405	405	404	309	280	364	317	322	354	343	351	367	333	400	353	261	275	341	309	426	343		404.32	373.23	390.58	382.03	372.93	367.97	365.88	329.59	356.03	297.21	343.09	351.4	343.3	312.42	346.74	352.16	409.12	347.91	290.66	294.92	310.94	336.19
ENSMUSG00000005687	Bcas2		954	848	789	950	925	1012	652	665	857	901	796	935	804	940	894	757	796	846	762	779	904	778	893	848		847.73	781.48	848.94	896.12	851.75	921.76	772.01	782.78	838.23	844.75	848.15	928.14	804.69	836.69	844.66	800.56	814.16	833.81	848.58	835.42	824.31	846.46
ENSMUSG00000005698	Ctcf		1455	1461	1187	1400	1500	1799	1123	1190	1398	1648	1385	1398	1526	1555	1519	1275	1317	1377	1260	1306	1536	1361	1407	1441		1292.92	1346.4	1277.17	1320.6	1381.21	1638.58	1329.7	1400.77	1367.38	1545.12	1475.73	1387.74	1527.31	1384.1	1435.16	1348.36	1347.04	1357.15	1403.16	1400.6	1400.6	1480.76
ENSMUSG00000005699	Pard6a		463	354	301	392	359	639	287	289	384	409	348	461	339	442	428	318	343	416	377	379	410	337	375	432		411.43	326.23	323.87	369.77	330.57	582.02	339.83	340.19	375.59	383.47	370.8	457.62	339.29	393.42	404.38	336.3	350.82	410	419.84	406.45	373.86	366.65
ENSMUSG00000005716	Pvalb		3380	221	343	294	636	6359	436	610	769	907	830	3648	814	987	941	790	784	2459	917	909	862	760	1441	809		3003.5	203.66	369.06	277.33	585.63	5791.95	516.25	718.04	752.16	850.38	884.37	3621.24	814.7	878.53	889.06	835.46	801.88	2423.56	1021.19	974.84	786.01	826.88
ENSMUSG00000005718	Tfap4		81	43	38	61	46	79	30	22	25	37	26	51	44	58	41	34	38	54	42	25	45	36	50	37		71.98	39.63	40.89	57.54	42.36	71.96	35.52	25.9	24.45	34.69	27.7	50.63	44.04	51.63	38.74	35.96	38.87	53.22	46.77	26.81	41.03	39.17
ENSMUSG00000005732	Ranbp1		715	722	656	770	699	677	577	596	656	742	692	631	641	853	795	628	616	619	588	665	754	557	685	704		635.35	665.37	705.84	726.33	643.64	616.63	683.2	701.56	641.63	695.68	737.33	626.37	641.55	759.25	751.12	664.14	630.05	610.08	654.81	713.17	687.53	606.01
ENSMUSG00000005774	Rfx5		264	244	166	201	205	220	161	121	202	173	174	246	192	163	165	161	184	193	186	187	216	229	244	186		234.59	224.86	178.61	189.6	188.77	200.38	190.63	142.43	197.58	162.2	185.4	244.2	192.17	145.09	155.89	170.26	188.2	190.22	207.13	200.54	196.96	249.15
ENSMUSG00000005779	Psmb4		2234	1874	1663	2097	2013	1971	1515	1672	1829	2010	1852	1774	2000	2233	2203	1777	1928	1951	1936	1970	2288	1869	2128	2369		1985.15	1727.01	1789.34	1978.07	1853.59	1795.24	1793.86	1968.14	1788.94	1884.52	1973.33	1760.99	2001.72	1987.59	2081.41	1879.25	1971.98	1922.88	2155.97	2112.69	2086.31	2033.46
ENSMUSG00000005800	Mmp8		6	0	3	0	0	0	1	2	2	3	0	0	0	3	3	1	2	2	1	1	2	0	0	0		5.33	0	3.23	0	0	0	1.18	2.35	1.96	2.81	0	0	0	2.67	2.83	1.06	2.05	1.97	1.11	1.07	1.82	0
ENSMUSG00000005802	Slc30a4		1012	1021	1111	994	1521	1445	1361	1529	1703	2100	1658	1516	1811	1928	1877	1769	1523	1357	1563	1833	1976	1573	1607	1715		899.27	940.91	1195.4	937.62	1400.55	1316.14	1611.51	1799.82	1665.7	1968.9	1766.62	1504.88	1812.56	1716.11	1773.4	1870.79	1557.74	1337.44	1740.59	1965.77	1801.81	1711.41
ENSMUSG00000005803	Sqor		105	62	57	48	57	101	57	34	61	62	71	71	50	66	70	62	50	97	67	46	78	54	86	86		93.3	57.14	61.33	45.28	52.49	91.99	67.49	40.02	59.66	58.13	75.65	70.48	50.04	58.75	66.14	65.57	51.14	95.6	74.61	49.33	71.12	58.75
ENSMUSG00000005804	Bloc1s6		415	493	377	419	445	394	376	348	414	398	376	389	432	441	473	343	388	338	365	428	462	357	438	474		368.77	454.33	405.64	395.24	409.76	358.87	445.21	409.64	404.93	373.15	400.63	386.15	432.37	392.53	446.89	362.74	396.85	333.13	406.47	459	421.27	388.41
ENSMUSG00000005813	Metap1		754	815	602	798	714	671	551	575	662	709	630	663	646	704	659	614	632	629	563	563	653	626	644	667		670.01	751.07	647.73	752.74	657.46	611.16	652.42	676.84	647.5	664.74	671.27	658.14	646.56	626.63	622.63	649.33	646.42	619.93	626.97	603.78	595.44	681.08
ENSMUSG00000005823	Gpr108		463	308	272	313	341	426	276	268	301	307	303	426	304	379	339	279	345	420	294	296	369	317	421	393		411.43	283.84	292.66	295.25	314	388.01	326.8	315.47	294.41	287.83	322.85	422.87	304.26	337.35	320.29	295.05	352.87	413.95	327.4	317.44	336.47	344.89
ENSMUSG00000005836	Gata6		2	1	0	1	6	1	2	0	2	1	3	2	2	5	3	0	1	2	1	1	1	0	0	0		1.78	0.92	0	0.94	5.52	0.91	2.37	0	1.96	0.94	3.2	1.99	2	4.45	2.83	0	1.02	1.97	1.11	1.07	0.91	0
ENSMUSG00000005846	Rsl1d1		814	792	701	784	807	792	585	629	714	781	682	685	678	801	727	668	735	664	637	686	788	759	730	768		723.33	729.88	754.25	739.53	743.09	721.37	692.68	740.41	698.36	732.24	726.68	679.97	678.58	712.97	686.87	706.44	751.77	654.43	709.38	735.69	718.54	825.79
ENSMUSG00000005864	Cnga2		6	2	2	6	1	0	5	2	1	1	2	3	1	6	3	6	5	6	2	2	4	1	2	0		5.33	1.84	2.15	5.66	0.92	0	5.92	2.35	0.98	0.94	2.13	2.98	1	5.34	2.83	6.35	5.11	5.91	2.23	2.14	3.65	1.09
ENSMUSG00000005871	Apc		4914	7955	6067	6899	7651	4637	5353	6180	6668	8408	6368	4645	5850	6062	5785	6742	5481	5421	6356	6057	6452	4721	5497	5868		4366.62	7331.02	6527.9	6507.71	7045.1	4223.5	6338.29	7274.6	6521.94	7883.1	6785.17	4610.92	5855.03	5395.77	5465.7	7129.93	5606.03	5342.87	7078.17	6495.72	5883.24	5136.42
ENSMUSG00000005873	Reep5		7974	7562	7826	7666	8282	7787	6614	6428	7532	7679	7005	7193	7759	7931	7818	7156	7464	7277	6731	7282	8472	7118	7777	8057		7085.76	6968.84	8420.53	7231.21	7626.13	7092.61	7831.4	7566.52	7367.02	7199.61	7463.9	7140.23	7765.68	7059.36	7386.49	7567.76	7634.27	7172.12	7495.78	7809.44	7725.17	7744.34
ENSMUSG00000005881	Ergic3		1731	1786	1414	1791	1515	1567	1202	1093	1401	1449	1273	1464	1371	1698	1614	1313	1370	1603	1301	1330	1638	1356	1568	1673		1538.18	1645.91	1521.42	1689.42	1395.02	1427.27	1423.24	1286.59	1370.31	1358.54	1356.4	1453.26	1372.18	1511.39	1524.92	1388.55	1401.25	1579.9	1448.82	1426.33	1493.61	1475.32
ENSMUSG00000005882	Uqcc1		1088	807	711	775	822	1097	645	670	837	815	699	850	754	907	838	741	738	839	775	881	956	771	937	898		966.81	743.7	765.01	731.04	756.9	999.18	763.72	788.67	818.67	764.12	744.79	843.76	754.65	807.32	791.75	783.64	754.84	826.91	863.06	944.81	871.73	838.84
ENSMUSG00000005883	Spo11		5	6	1	6	3	2	4	2	3	6	4	7	5	3	6	5	10	14	2	7	11	2	5	6		4.44	5.53	1.08	5.66	2.76	1.82	4.74	2.35	2.93	5.63	4.26	6.95	5	2.67	5.67	5.29	10.23	13.8	2.23	7.51	10.03	2.18
ENSMUSG00000005886	Ncoa2		2083	2095	2049	2004	2394	2317	1872	1856	2173	2676	1952	1852	2102	2069	1949	2003	1788	1759	1731	2101	2244	1830	1890	1971		1850.97	1930.67	2204.66	1890.34	2204.41	2110.39	2216.57	2184.73	2125.4	2508.94	2079.88	1838.41	2103.81	1841.61	1841.43	2118.25	1828.79	1733.65	1927.68	2253.18	2046.19	1991.03
ENSMUSG00000005892	Trh		262	1179	6	1724	567	18	14	8	13	10	17	5	6	8	3	3	9	1	7	6	9	9	5	13		232.82	1086.52	6.46	1626.22	522.1	16.39	16.58	9.42	12.72	9.38	18.11	4.96	6.01	7.12	2.83	3.17	9.21	0.99	7.8	6.43	8.21	9.79
ENSMUSG00000005893	Nr2c2		1199	1422	1273	1243	1398	1346	1103	1170	1475	1581	1189	1170	1171	1047	936	1138	1050	899	1017	1160	1327	1069	1124	1105		1065.44	1310.46	1369.71	1172.5	1287.29	1225.97	1306.02	1377.23	1442.69	1482.3	1266.89	1161.42	1172.01	931.93	884.34	1203.48	1073.95	886.04	1132.55	1244.02	1210.02	1163.07
ENSMUSG00000005897	Nr2c1		226	158	141	161	201	231	157	137	177	179	158	221	165	152	166	154	157	178	139	153	203	166	211	172		200.83	145.61	151.71	151.87	185.08	210.4	185.9	161.27	173.12	167.83	168.35	219.38	165.14	135.29	156.84	162.86	160.58	175.43	154.79	164.08	185.11	180.61
ENSMUSG00000005899	Smpd4		455	670	456	547	601	495	415	471	576	533	510	640	607	726	678	608	769	786	490	549	735	761	635	597		404.32	617.45	490.64	515.98	553.41	450.86	491.39	554.42	563.38	499.73	543.41	635.31	607.52	646.21	640.58	642.98	786.54	774.67	545.67	588.76	670.21	827.96
ENSMUSG00000005907	Pex1		348	340	333	364	354	283	244	300	367	322	271	276	316	314	284	284	301	290	230	271	320	257	291	283		309.24	313.33	358.3	343.36	325.97	257.76	288.91	353.14	358.96	301.9	288.75	273.98	316.27	279.49	268.32	300.34	307.87	285.82	256.13	290.63	291.79	279.61
ENSMUSG00000005917	Otx1		42	42	52	43	80	39	77	108	94	147	118	56	114	144	121	115	113	95	106	130	139	98	99	120		37.32	38.71	55.95	40.56	73.66	35.52	91.17	127.13	91.94	137.82	125.73	55.59	114.1	128.17	114.32	121.62	115.58	93.63	118.04	139.42	126.75	106.62
ENSMUSG00000005936	Kctd20		1279	1268	1110	1197	1347	1232	1053	1079	1314	1463	1225	1147	1354	1372	1379	1240	1170	1176	1093	1142	1265	1099	1119	1244		1136.53	1168.54	1194.33	1129.11	1240.33	1122.14	1246.82	1270.11	1285.22	1371.67	1305.25	1138.59	1355.17	1221.21	1302.89	1311.35	1196.69	1159.05	1217.19	1224.72	1153.49	1195.7
ENSMUSG00000005947	Itgae		6	0	2	5	1	7	4	2	4	5	2	5	2	2	2	1	3	2	2	2	0	1	2	2		5.33	0	2.15	4.72	0.92	6.38	4.74	2.35	3.91	4.69	2.13	4.96	2	1.78	1.89	1.06	3.07	1.97	2.23	2.14	0	1.09
ENSMUSG00000005949	Ctns		255	207	201	195	227	259	193	159	206	215	186	250	216	253	240	211	214	239	124	171	228	207	208	180		226.6	190.76	216.27	183.94	209.02	235.9	228.52	187.16	201.49	201.58	198.19	248.17	216.19	225.19	226.75	223.14	218.88	235.56	138.09	183.39	207.9	225.21
ENSMUSG00000005950	P2rx5		87	30	19	36	17	13	6	11	9	10	20	8	7	11	5	9	13	10	1	5	14	9	17	6		77.31	27.65	20.44	33.96	15.65	11.84	7.1	12.95	8.8	9.38	21.31	7.94	7.01	9.79	4.72	9.52	13.3	9.86	1.11	5.36	12.77	9.79
ENSMUSG00000005951	Shpk		59	61	37	51	59	50	33	35	46	50	39	48	41	47	43	32	41	49	37	56	54	47	45	65		52.43	56.22	39.81	48.11	54.33	45.54	39.07	41.2	44.99	46.88	41.55	47.65	41.04	41.83	40.63	33.84	41.94	48.29	41.2	60.06	49.24	51.14
ENSMUSG00000005958	Ephb3		199	330	237	253	367	163	405	540	514	798	672	341	481	663	619	647	484	498	545	500	731	539	647	671		176.83	304.12	255	238.65	337.94	148.46	479.55	635.64	502.74	748.18	716.02	338.5	481.41	590.13	584.84	684.23	495.04	490.82	606.92	536.22	666.56	586.43
ENSMUSG00000005968	Tuft1		104	35	34	36	44	108	25	21	29	25	23	61	28	57	25	24	31	53	31	42	32	22	59	22		92.42	32.25	36.58	33.96	40.52	98.37	29.6	24.72	28.36	23.44	24.51	60.55	28.02	50.74	23.62	25.38	31.71	52.24	34.52	45.04	29.18	23.94
ENSMUSG00000005973	Rcn1		432	840	470	767	620	397	471	299	463	384	328	437	380	416	412	342	403	464	337	356	465	364	441	446		383.88	774.11	505.71	723.5	570.9	361.6	557.69	351.96	452.86	360.03	349.49	433.79	380.33	370.28	389.26	361.68	412.19	457.31	375.29	381.79	424.01	396.03
ENSMUSG00000005980	Dnase1		119	86	95	137	96	77	60	75	70	74	53	88	61	60	63	82	82	70	54	79	72	80	78	77		105.74	79.25	102.22	129.23	88.4	70.13	71.04	88.28	68.47	69.38	56.47	87.35	61.05	53.41	59.52	86.72	83.87	68.99	60.14	84.72	65.65	87.04
ENSMUSG00000005981	Trap1		1322	1135	1017	1124	1093	1357	811	842	1013	1059	920	1144	952	1146	994	911	996	1113	914	970	1141	884	1032	1138		1174.74	1045.97	1094.26	1060.25	1006.44	1235.99	960.28	991.13	990.81	992.89	980.27	1135.61	952.82	1020.05	939.14	963.42	1018.72	1096.96	1017.85	1040.26	1040.42	961.79
ENSMUSG00000005982	Naa60		1213	1317	1142	1288	1324	1371	979	972	1237	1332	1201	1191	1246	1362	1385	1273	1208	1233	1154	1251	1401	1150	1238	1353		1077.88	1213.7	1228.76	1214.95	1219.15	1248.74	1159.2	1144.16	1209.9	1248.85	1279.68	1182.26	1247.07	1212.31	1308.56	1346.25	1235.56	1215.23	1285.12	1341.61	1277.5	1251.19
ENSMUSG00000005983	1700037C18Rik		54	43	51	43	45	49	48	42	51	61	44	39	53	60	50	40	42	57	49	41	62	60	41	72		47.98	39.63	54.87	40.56	41.44	44.63	56.84	49.44	49.88	57.19	46.88	38.71	53.05	53.41	47.24	42.3	42.96	56.18	54.57	43.97	56.53	65.28
ENSMUSG00000005986	Ankrd13d		733	871	676	893	787	688	618	654	789	779	757	670	792	909	853	681	812	720	697	757	910	804	846	953		651.35	802.68	727.35	842.35	724.68	626.65	731.75	769.84	771.72	730.37	806.59	665.08	792.68	809.1	805.92	720.18	830.52	709.62	776.19	811.83	829.78	874.75
ENSMUSG00000005994	Tyrp1		10	1	0	2	1	1	0	0	0	0	1	3	0	0	0	0	0	2	0	0	0	0	1	1		8.89	0.92	0	1.89	0.92	0.91	0	0	0	0	1.07	2.98	0	0	0	0	0	1.97	0	0	0	0
ENSMUSG00000006005	Tpr		2230	1979	2057	2206	2305	2549	1541	1569	1926	2145	1634	1915	1772	1826	1713	1696	1607	1721	1562	1586	1964	1564	1875	2005		1981.6	1823.77	2213.27	2080.88	2122.46	2321.7	1824.64	1846.9	1883.81	2011.09	1741.04	1900.95	1773.52	1625.32	1618.45	1793.59	1643.66	1696.2	1739.48	1700.88	1790.87	1701.62
ENSMUSG00000006010	Odr4		954	794	708	785	724	811	606	524	657	657	576	722	653	687	666	543	634	731	603	616	715	616	720	705		847.73	731.72	761.79	740.48	666.66	738.68	717.54	616.81	642.61	615.98	613.73	716.7	653.56	611.5	629.24	574.24	648.46	720.46	671.51	660.62	651.97	670.2
ENSMUSG00000006014	Prg4		113	147	129	75	176	141	202	80	167	143	156	290	110	110	141	94	122	357	39	57	440	115	230	156		100.41	135.47	138.8	70.75	162.06	128.43	239.18	94.17	163.34	134.07	166.22	287.87	110.09	97.91	133.22	99.41	124.78	351.85	43.43	61.13	401.21	125.12
ENSMUSG00000006019	Dhx34		216	200	186	187	198	192	138	136	151	184	149	192	173	196	165	163	172	175	150	143	219	162	183	191		191.94	184.31	200.13	176.39	182.32	174.88	163.4	160.09	147.69	172.51	158.76	190.59	173.15	174.46	155.89	172.38	175.92	172.48	167.04	153.36	199.69	176.25
ENSMUSG00000006021	Kptn		227	303	236	278	253	255	179	189	255	265	217	275	244	266	301	242	249	277	216	195	299	212	216	254		201.71	279.23	253.93	262.23	232.96	232.26	211.95	222.48	249.41	248.46	231.22	272.98	244.21	236.77	284.39	255.92	254.68	273.01	240.54	209.12	272.64	230.65
ENSMUSG00000006024	Napa		3164	2952	2435	2700	3116	3611	2729	2951	3525	3835	3270	3436	3888	4432	4169	3542	3651	3556	3824	4039	4364	3559	3770	4310		2811.56	2720.45	2619.98	2546.86	2869.24	3288.99	3231.31	3473.68	3447.79	3595.59	3484.22	3410.79	3891.35	3944.91	3938.9	3745.81	3734.29	3504.75	4258.49	4331.55	3979.3	3872.17
ENSMUSG00000006050	Sra1		451	406	320	467	446	425	343	368	424	480	456	417	503	542	488	433	430	489	447	479	489	433	455	528		400.76	374.15	344.31	440.51	410.68	387.1	406.13	433.18	414.71	450.03	485.87	413.94	503.43	482.43	461.07	457.91	439.81	481.95	497.79	513.69	445.89	471.1
ENSMUSG00000006057	Atp5g1		1515	1381	1209	1336	1372	1641	987	1052	1164	1383	1281	1256	1251	1441	1354	1227	1180	1441	1225	1253	1395	1122	1268	1351		1346.24	1272.68	1300.85	1260.23	1263.35	1494.67	1168.67	1238.33	1138.5	1296.66	1364.92	1246.79	1252.08	1282.63	1279.27	1297.6	1206.92	1420.23	1364.19	1343.76	1272.03	1220.73
ENSMUSG00000006058	Snf8		628	749	558	652	678	666	541	563	644	657	724	630	648	776	729	651	714	732	679	688	710	648	748	739		558.05	690.25	600.39	615.02	624.31	606.61	640.58	662.72	629.89	615.98	771.43	625.38	648.56	690.72	688.76	688.46	730.29	721.45	756.15	737.83	647.41	705.02
ENSMUSG00000006095	Tbcb		1194	1192	1008	1244	1124	1009	842	757	932	984	952	1051	974	1165	1207	986	1067	1059	981	956	1159	958	1031	1185		1061	1098.5	1084.58	1173.44	1034.99	919.02	996.98	891.08	911.59	922.57	1014.37	1043.29	974.84	1036.96	1140.38	1042.73	1091.34	1043.74	1092.46	1025.24	1056.83	1042.3
ENSMUSG00000006127	Inpp5k		622	520	464	496	515	719	509	459	592	592	502	705	603	684	637	575	660	621	644	616	703	627	615	731		552.71	479.21	499.25	467.87	474.22	654.88	602.69	540.3	579.03	555.04	534.89	699.83	603.52	608.83	601.84	608.09	675.06	612.05	717.17	660.62	641.03	682.17
ENSMUSG00000006134	Crkl		1648	1164	1260	1204	1216	1797	1026	957	1192	1306	1113	1304	1172	1173	1074	1027	1048	1219	964	954	1218	1022	1233	1000		1464.43	1072.7	1355.72	1135.71	1119.7	1636.76	1214.85	1126.5	1165.89	1224.47	1185.91	1294.43	1173.01	1044.08	1014.72	1086.09	1071.91	1201.43	1073.53	1023.1	1110.63	1111.93
ENSMUSG00000006154	Eps8l1		253	262	150	99	104	172	137	117	163	165	104	202	129	149	86	115	134	204	124	30	68	106	72	30		224.82	241.45	161.4	93.39	95.76	156.66	162.22	137.72	159.43	154.7	110.81	200.52	129.11	132.62	81.25	121.62	137.06	201.06	138.09	32.17	62.01	115.33
ENSMUSG00000006169	Clint1		1327	1387	1175	1421	1353	1207	931	967	1226	1295	1082	1116	1218	1177	1168	1076	1095	1037	903	1043	1287	937	1094	1127		1179.18	1278.2	1264.26	1340.41	1245.85	1099.37	1102.36	1138.27	1199.15	1214.16	1152.88	1107.81	1219.05	1047.64	1103.53	1137.91	1119.98	1022.05	1005.6	1118.55	1173.55	1019.45
ENSMUSG00000006179	Prss16		4	10	10	6	13	8	7	8	19	6	10	15	8	7	11	11	18	13	9	13	12	5	10	4		3.55	9.22	10.76	5.66	11.97	7.29	8.29	9.42	18.58	5.63	10.66	14.89	8.01	6.23	10.39	11.63	18.41	12.81	10.02	13.94	10.94	5.44
ENSMUSG00000006191	Cdkal1		221	196	154	187	185	249	145	143	195	199	188	197	161	193	177	168	164	150	145	169	195	154	184	172		196.38	180.63	165.7	176.39	170.35	226.8	171.69	168.33	190.73	186.58	200.32	195.55	161.14	171.79	167.23	177.67	167.74	147.84	161.48	181.24	177.81	167.55
ENSMUSG00000006204	Cdcp3		6	2	3	0	0	9	0	0	0	1	1	4	0	1	1	0	0	5	1	0	0	0	2	1		5.33	1.84	3.23	0	0	8.2	0	0	0	0.94	1.07	3.97	0	0.89	0.94	0	0	4.93	1.11	0	0	0
ENSMUSG00000006205	Htra1		4309	3873	3279	3972	3650	3950	3473	2995	3768	3751	3454	3634	3316	3747	4137	3427	4337	3978	3319	3057	3595	3126	4302	3828		3829.01	3569.21	3528.1	3746.72	3360.95	3597.77	4112.25	3525.47	3685.47	3516.83	3680.28	3607.34	3318.85	3335.2	3908.66	3624.19	4435.94	3920.67	3696.11	3278.42	3278.09	3401.07
ENSMUSG00000006215	Zbtb17		440	548	432	517	602	541	523	671	648	767	659	582	710	882	756	719	603	686	633	643	762	568	673	750		390.99	505.02	464.82	487.68	554.33	492.76	619.27	789.85	633.81	719.12	702.17	577.73	710.61	785.07	714.27	760.37	616.76	676.11	704.92	689.57	694.83	617.98
ENSMUSG00000006218	Fam131c		104	28	42	51	41	65	25	25	34	35	51	51	31	47	27	26	45	32	30	38	42	40	31	20		92.42	25.8	45.19	48.11	37.75	59.2	29.6	29.43	33.26	32.82	54.34	50.63	31.03	41.83	25.51	27.5	46.03	31.54	33.41	40.75	38.3	43.52
ENSMUSG00000006219	Fblim1		46	10	7	9	16	17	15	15	24	13	21	15	22	27	22	23	12	25	13	12	23	6	19	22		40.88	9.22	7.53	8.49	14.73	15.48	17.76	17.66	23.47	12.19	22.38	14.89	22.02	24.03	20.79	24.32	12.27	24.64	14.48	12.87	20.97	6.53
ENSMUSG00000006221	Hspb7		3	1	1	1	1	2	3	3	4	9	7	2	5	5	2	7	4	1	5	1	7	10	4	8		2.67	0.92	1.08	0.94	0.92	1.82	3.55	3.53	3.91	8.44	7.46	1.99	5	4.45	1.89	7.4	4.09	0.99	5.57	1.07	6.38	10.88
ENSMUSG00000006235	Epor		44	82	34	49	76	70	47	70	71	88	76	66	81	137	102	112	73	80	120	96	130	97	102	152		39.1	75.57	36.58	46.22	69.98	63.76	55.65	82.4	69.44	82.51	80.98	65.52	81.07	121.94	96.37	118.44	74.67	78.85	133.63	102.95	118.54	105.54
ENSMUSG00000006241	Ccdc159		69	97	67	77	83	50	56	58	68	73	72	74	78	91	103	83	104	93	59	66	74	97	70	89		61.31	89.39	72.09	72.63	76.43	45.54	66.31	68.27	66.51	68.44	76.72	73.46	78.07	81	97.32	87.78	106.37	91.66	65.7	70.78	67.48	105.54
ENSMUSG00000006262	Mob1b		555	544	503	532	582	786	479	431	539	539	480	564	484	555	537	478	369	427	428	408	463	360	403	425		493.18	501.33	541.21	501.83	535.91	715.91	567.17	507.34	527.19	505.35	511.45	559.86	484.42	494	507.36	505.5	377.42	420.85	476.63	437.55	422.19	391.68
ENSMUSG00000006269	Atp6v1b1		1	8	3	3	0	3	2	0	0	0	0	0	0	0	1	0	0	0	0	0	0	0	0	1		0.89	7.37	3.23	2.83	0	2.73	2.37	0	0	0	0	0	0	0	0.94	0	0	0	0	0	0	0
ENSMUSG00000006270	Vax1		4	13	16	7	11	4	12	5	12	8	10	8	8	16	7	13	10	9	6	11	10	6	7	12		3.55	11.98	17.22	6.6	10.13	3.64	14.21	5.89	11.74	7.5	10.66	7.94	8.01	14.24	6.61	13.75	10.23	8.87	6.68	11.8	9.12	6.53
ENSMUSG00000006273	Atp6v1b2		12394	14969	13359	14692	14588	12615	11555	11518	13843	13860	12376	12631	13423	14312	13272	11877	13000	11986	11458	12760	14348	12125	12787	14320		11013.4	13794.8	14373.9	13858.7	13432.7	11490.1	13681.9	13558.1	13539.8	12994.7	13186.8	12538.3	13434.5	12739.1	12539.5	12560.4	13296.6	11813.2	12759.9	13684.2	13083.2	13191.9
ENSMUSG00000006276	Eps15l1		718	723	564	705	660	747	553	572	630	731	599	699	629	721	597	644	706	701	588	661	746	624	733	680		638.02	666.29	606.85	665.01	607.73	680.39	654.79	673.31	616.2	685.36	638.24	693.87	629.54	641.76	564.05	681.06	722.11	690.9	654.81	708.88	680.24	678.91
ENSMUSG00000006281	Tep1		115	41	49	29	70	133	61	51	78	75	65	99	71	82	66	61	79	70	66	73	81	76	73	76		102.19	37.78	52.72	27.36	64.46	121.14	72.23	60.03	76.29	70.32	69.26	98.27	71.06	72.99	62.36	64.51	80.8	68.99	73.5	78.29	73.86	82.69
ENSMUSG00000006288	Ttc5		500	608	449	538	520	575	411	439	529	547	454	553	528	566	534	496	515	508	461	474	538	490	490	532		444.3	560.31	483.11	507.49	478.82	523.73	486.65	516.76	517.41	512.85	483.74	548.94	528.45	503.8	504.53	524.54	526.75	500.68	513.38	508.33	490.57	533.12
ENSMUSG00000006289	Osgep		328	324	263	331	296	305	217	190	246	268	217	260	225	277	292	251	260	310	238	254	293	216	277	291		291.46	298.59	282.98	312.23	272.56	277.8	256.94	223.65	240.61	251.27	231.22	258.09	225.19	246.56	275.88	265.44	265.93	305.53	265.04	272.4	267.17	235.01
ENSMUSG00000006299	Aamp		2431	2375	1998	2558	2241	2350	1716	1601	2077	2104	1839	2025	2066	2356	2251	1855	2101	2172	1958	1928	2385	1887	2121	2307		2160.21	2188.71	2149.79	2412.92	2063.53	2140.44	2031.85	1884.57	2031.51	1972.65	1959.47	2010.14	2067.78	2097.07	2126.76	1961.74	2148.93	2140.7	2180.47	2067.65	2174.76	2053.04
ENSMUSG00000006301	Tmbim1		874	324	275	316	385	549	352	419	423	428	445	462	443	538	444	381	479	517	504	383	424	375	538	424		776.64	298.59	295.89	298.08	354.51	500.04	416.79	493.21	413.73	401.28	474.15	458.61	443.38	478.87	419.49	402.92	489.93	509.55	561.26	410.74	386.62	408
ENSMUSG00000006304	Arpc2		2415	3598	2682	3215	3290	2568	2847	3088	3561	3978	3401	3014	3460	3926	3910	3273	3582	3207	3354	3483	4097	3267	3453	4464		2145.99	3315.78	2885.75	3032.66	3029.46	2339	3371.03	3634.94	3483	3729.66	3623.8	2991.89	3462.98	3494.52	3694.19	3461.33	3663.71	3160.78	3735.08	3735.28	3735.84	3554.48
ENSMUSG00000006307	Kmt2b		1050	942	824	921	925	1122	760	732	882	997	781	983	822	963	888	880	862	976	911	848	1000	908	1010	948		933.04	868.11	886.6	868.76	851.75	1021.95	899.89	861.65	862.68	934.76	832.16	975.79	822.71	857.16	838.99	930.64	881.66	961.93	1014.51	909.42	911.85	987.9
ENSMUSG00000006310	Zbtb32		6	9	6	7	7	5	4	4	7	5	7	10	7	8	8	10	13	10	8	13	8	14	9	14		5.33	8.29	6.46	6.6	6.45	4.55	4.74	4.71	6.85	4.69	7.46	9.93	7.01	7.12	7.56	10.58	13.3	9.86	8.91	13.94	7.29	15.23
ENSMUSG00000006313	Upk1a		3	1	4	5	3	4	1	1	2	4	2	4	3	3	5	3	5	3	1	6	3	3	7	3		2.67	0.92	4.3	4.72	2.76	3.64	1.18	1.18	1.96	3.75	2.13	3.97	3	2.67	4.72	3.17	5.11	2.96	1.11	6.43	2.74	3.26
ENSMUSG00000006315	Tmem147		850	738	610	787	676	831	517	554	625	694	714	684	714	826	755	618	697	703	708	685	782	643	726	746		755.32	680.11	656.34	742.36	622.47	756.9	612.16	652.12	611.31	650.67	760.77	678.98	714.61	735.22	713.33	653.56	712.9	692.87	788.44	734.62	713.06	699.58
ENSMUSG00000006333	Rps9		2276	1919	1548	2020	1822	2031	1502	1506	1688	1811	1646	1731	1753	2204	2269	1757	1899	2031	1830	1727	1982	1702	2169	2187		2022.47	1768.48	1665.6	1905.43	1677.71	1849.89	1778.46	1772.74	1651.03	1697.94	1753.83	1718.3	1754.51	1961.78	2143.77	1858.1	1942.32	2001.73	2037.93	1852.09	1807.28	1851.77
ENSMUSG00000006335	Tfpt		220	299	217	308	250	225	179	190	229	274	249	209	230	289	298	232	243	223	210	264	324	251	270	287		195.49	275.55	233.49	290.53	230.2	204.94	211.95	223.65	223.98	256.89	265.31	207.47	230.2	257.24	281.55	245.35	248.54	219.79	233.86	283.12	295.44	273.09
ENSMUSG00000006342	Susd2		332	59	67	48	78	94	97	64	98	69	75	97	84	134	73	90	103	134	70	95	105	93	142	116		295.02	54.37	72.09	45.28	71.82	85.62	114.85	75.34	95.85	64.69	79.91	96.29	84.07	119.27	68.97	95.18	105.35	132.07	77.95	101.88	95.74	101.18
ENSMUSG00000006344	Ggt5		31	48	44	39	45	52	48	42	47	42	44	39	43	50	57	46	55	71	32	30	49	41	53	58		27.55	44.23	47.34	36.79	41.44	47.36	56.84	49.44	45.97	39.38	46.88	38.71	43.04	44.5	53.85	48.65	56.25	69.98	35.64	32.17	44.68	44.61
ENSMUSG00000006345	Ggt1		27	34	17	19	20	14	20	15	15	20	25	17	17	24	17	23	17	20	17	19	15	15	27	18		23.99	31.33	18.29	17.92	18.42	12.75	23.68	17.66	14.67	18.75	26.64	16.88	17.01	21.36	16.06	24.32	17.39	19.71	18.93	20.38	13.68	16.32
ENSMUSG00000006356	Crip2		839	1760	1491	1720	1727	867	1385	1460	1701	1840	1471	1434	1831	2044	2071	1635	1686	1595	1783	1810	2097	1672	1732	2132		745.54	1621.95	1604.27	1622.45	1590.23	789.69	1639.93	1718.59	1663.74	1725.13	1567.37	1423.48	1832.58	1819.36	1956.69	1729.08	1724.46	1572.01	1985.59	1941.1	1912.14	1819.13
ENSMUSG00000006360	Crip1		38	12	27	35	45	38	31	18	27	33	26	21	28	28	29	27	23	48	33	23	35	27	42	36		33.77	11.06	29.05	33.01	41.44	34.61	36.71	21.19	26.41	30.94	27.7	20.85	28.02	24.92	27.4	28.55	23.52	47.31	36.75	24.67	31.91	29.38
ENSMUSG00000006362	Cbfa2t3		666	1060	807	910	963	962	794	897	1027	1375	1041	897	1005	1284	1092	1216	928	1020	865	837	1092	863	955	998		591.81	976.85	868.31	858.39	886.74	876.22	940.15	1055.88	1004.5	1289.16	1109.2	890.42	1005.86	1142.89	1031.73	1285.97	949.17	1005.3	963.28	897.62	995.74	938.94
ENSMUSG00000006369	Fbln1		391	445	368	570	432	381	434	196	335	335	285	547	298	316	346	234	254	750	152	202	456	207	490	261		347.45	410.09	395.96	537.67	397.79	347.02	513.88	230.72	327.66	314.09	303.67	542.99	298.26	281.27	326.9	247.46	259.79	739.19	169.27	216.63	415.8	225.21
ENSMUSG00000006373	Pgrmc1		5977	9362	6983	9878	6823	4243	4185	3728	4870	4748	3875	4651	4614	4969	4849	3950	4586	4885	3863	4250	5431	4236	4821	5438		5311.21	8627.65	7513.49	9317.75	6282.67	3864.64	4955.31	4388.3	4763.33	4451.59	4128.86	4616.88	4617.97	4422.9	4581.37	4177.28	4690.62	4814.59	4301.92	4557.83	4952.24	4608.74
ENSMUSG00000006378	Gcat		35	31	23	27	33	36	23	18	27	21	24	27	22	31	30	25	33	28	29	27	29	24	39	34		31.1	28.57	24.75	25.47	30.39	32.79	27.23	21.19	26.41	19.69	25.57	26.8	22.02	27.59	28.34	26.44	33.75	27.6	32.3	28.96	26.44	26.11
ENSMUSG00000006386	Tek		209	178	218	173	209	239	185	118	227	252	186	161	175	240	234	184	204	242	170	153	200	130	244	179		185.72	164.04	234.56	163.19	192.45	217.69	219.05	138.9	222.03	236.27	198.19	159.82	175.15	213.62	221.08	194.59	208.65	238.51	189.32	164.08	182.37	141.44
ENSMUSG00000006389	Mpl		0	0	0	0	1	3	6	10	2	7	6	4	6	11	7	10	8	6	5	11	9	3	5	10		0	0	0	0	0.92	2.73	7.1	11.77	1.96	6.56	6.39	3.97	6.01	9.79	6.61	10.58	8.18	5.91	5.57	11.8	8.21	3.26
ENSMUSG00000006390	Elovl1		320	123	104	126	166	196	121	166	173	159	154	136	184	206	196	167	198	268	198	148	187	149	254	165		284.35	113.35	111.9	118.85	152.85	178.52	143.27	195.4	169.21	149.07	164.09	135	184.16	183.36	185.18	176.61	202.52	264.14	220.5	158.72	170.52	162.11
ENSMUSG00000006392	Med8		287	291	228	251	259	335	230	249	261	288	307	279	267	353	345	279	284	274	282	283	318	297	314	350		255.03	268.17	245.32	236.76	238.49	305.13	272.33	293.1	255.28	270.02	327.11	276.95	267.23	314.2	325.96	295.05	290.48	270.05	314.04	303.5	289.97	323.13
ENSMUSG00000006395	Hyi		122	62	50	62	96	124	60	62	87	81	71	109	85	115	94	82	97	103	76	81	99	74	95	94		108.41	57.14	53.8	58.48	88.4	112.94	71.04	72.98	85.09	75.94	75.65	108.2	85.07	102.36	88.81	86.72	99.21	101.52	84.64	86.87	90.27	80.51
ENSMUSG00000006398	Cdc20		23	10	9	8	14	50	6	18	9	27	22	31	19	16	24	21	29	22	17	16	15	20	21	14		20.44	9.22	9.68	7.55	12.89	45.54	7.1	21.19	8.8	25.31	23.44	30.77	19.02	14.24	22.68	22.21	29.66	21.68	18.93	17.16	13.68	21.76
ENSMUSG00000006403	Adamts4		857	120	190	122	300	787	157	328	337	236	326	409	308	315	236	253	309	459	354	224	221	215	317	213		761.54	110.59	204.43	115.08	276.24	716.82	185.9	386.1	329.62	221.27	347.36	406	308.27	280.38	222.97	267.56	316.05	452.38	394.22	240.22	201.52	233.92
ENSMUSG00000006411	Nectin4		128	74	54	62	70	167	37	38	56	47	39	111	60	66	53	40	52	92	50	70	65	39	92	44		113.74	68.2	58.1	58.48	64.46	152.11	43.81	44.73	54.77	44.07	41.55	110.19	60.05	58.75	50.07	42.3	53.19	90.67	55.68	75.07	59.27	42.43
ENSMUSG00000006412	Pfdn2		1236	1278	1082	1284	1317	1114	957	1092	1198	1264	1236	1076	1238	1442	1404	1216	1161	1089	1083	1035	1103	986	1085	1162		1098.32	1177.75	1164.2	1211.18	1212.7	1014.66	1133.15	1285.41	1171.76	1185.09	1316.97	1068.11	1239.07	1283.52	1326.51	1285.97	1187.48	1073.3	1206.05	1109.97	1005.77	1072.76
ENSMUSG00000006418	Rnf114		913	980	878	912	906	1017	771	694	870	878	805	939	808	1037	958	818	837	980	849	815	995	785	927	1030		811.3	903.13	944.7	860.27	834.25	926.31	912.91	816.92	850.94	823.19	857.74	932.11	808.7	923.03	905.12	865.07	856.09	965.88	945.46	874.03	907.29	854.07
ENSMUSG00000006423	Steep1		703	645	594	663	680	755	484	539	619	670	567	582	562	618	596	501	532	556	496	556	614	507	605	650		624.69	594.41	639.13	625.4	626.15	687.67	573.09	634.47	605.44	628.17	604.14	577.73	562.48	550.08	563.1	529.83	544.14	547.99	552.36	596.27	559.87	551.61
ENSMUSG00000006435	Neurl1a		2794	5634	3963	4730	4107	3623	3318	2560	3574	3527	2882	3601	3211	3486	3500	3315	3389	3666	2993	2973	3630	2859	2938	3727		2482.77	5192.07	4264.06	4461.73	3781.76	3299.92	3928.72	3013.43	3495.71	3306.82	3070.8	3574.58	3213.76	3102.88	3306.82	3505.75	3466.31	3613.16	3333.07	3188.34	3310.01	3110.57
ENSMUSG00000006442	Srm		580	728	641	714	677	564	499	518	644	732	642	598	677	732	694	600	640	623	549	640	755	604	636	660		515.39	670.9	689.7	673.5	623.39	513.71	590.85	609.75	629.89	686.3	684.06	593.61	677.58	651.55	655.7	634.52	654.6	614.02	611.38	686.36	688.44	657.15
ENSMUSG00000006445	Epha2		32	17	25	25	22	32	22	20	37	34	23	24	26	20	28	24	33	40	17	20	36	23	28	22		28.44	15.67	26.9	23.58	20.26	29.15	26.05	23.54	36.19	31.88	24.51	23.82	26.02	17.8	26.45	25.38	33.75	39.42	18.93	21.45	32.83	25.02
ENSMUSG00000006456	Rbm14		439	454	435	445	499	489	335	397	440	432	377	414	411	484	431	404	410	379	317	332	414	328	367	384		390.1	418.39	468.05	419.76	459.48	445.39	396.66	467.32	430.36	405.03	401.7	410.96	411.35	430.81	407.21	427.25	419.35	373.54	353.02	356.05	377.5	356.86
ENSMUSG00000006457	Actn3		12	27	55	25	22	43	31	8	14	9	14	23	21	21	14	15	15	16	20	20	15	10	14	12		10.66	24.88	59.18	23.58	20.26	39.17	36.71	9.42	13.69	8.44	14.92	22.83	21.02	18.69	13.23	15.86	15.34	15.77	22.27	21.45	13.68	10.88
ENSMUSG00000006463	Zdhhc24		332	386	323	317	348	370	274	266	290	352	309	335	318	349	329	310	350	342	288	275	365	290	339	321		295.02	355.72	347.54	299.02	320.44	337.01	324.43	313.11	283.65	330.03	329.24	332.54	318.27	310.64	310.84	327.84	357.98	337.07	320.72	294.92	332.82	315.52
ENSMUSG00000006464	Bbs1		708	1057	945	1002	976	704	717	717	860	955	786	731	856	939	893	899	794	807	671	759	949	787	755	803		629.13	974.09	1016.79	945.17	898.71	641.22	848.97	843.99	841.16	895.38	837.49	725.64	856.74	835.8	843.71	950.73	812.11	795.37	747.24	813.98	865.34	856.25
ENSMUSG00000006471	Ndor1		87	119	87	101	106	98	72	87	103	90	93	124	113	122	132	78	102	116	101	94	111	113	110	109		77.31	109.67	93.61	95.27	97.61	89.26	85.25	102.41	100.74	84.38	99.09	123.09	113.1	108.59	124.71	82.49	104.33	114.33	112.48	100.81	101.22	122.94
ENSMUSG00000006476	Nsmf		5592	10109	8638	10083	8762	4336	7109	6687	7761	8409	7138	6017	7814	9313	9250	8303	8311	7344	8037	7571	8872	7376	7999	9113		4969.1	9316.06	9294.22	9511.13	8068.12	3949.34	8417.51	7871.4	7591	7884.04	7605.62	5972.86	7820.72	8289.48	8739.46	8780.75	8500.59	7238.15	8950.17	8119.38	8089.91	8025.04
ENSMUSG00000006494	Pdk1		900	1659	1197	1569	1519	725	1032	1123	1420	1326	1156	1015	1261	1422	1352	1133	1131	912	1194	1295	1382	1106	1105	1291		799.75	1528.87	1287.93	1480.01	1398.71	660.35	1221.95	1321.91	1388.9	1243.22	1231.73	1007.55	1262.09	1265.72	1277.38	1198.19	1156.8	898.86	1329.66	1388.8	1260.17	1203.32
ENSMUSG00000006498	Ptbp1		372	392	357	376	437	474	467	450	525	575	514	493	388	485	470	436	377	556	388	368	540	365	496	449		330.56	361.25	384.12	354.67	402.39	431.73	552.96	529.7	513.5	539.1	547.67	489.38	388.33	431.7	444.06	461.09	385.6	547.99	432.08	394.65	492.4	397.12
ENSMUSG00000006517	Mvd		314	314	259	270	305	317	243	237	287	298	229	281	252	355	320	341	273	292	252	250	309	237	264	231		279.02	289.37	278.68	254.69	280.85	288.73	287.73	278.98	280.71	279.4	244	278.94	252.22	315.98	302.34	360.62	279.23	287.79	280.63	268.11	281.76	257.85
ENSMUSG00000006519	Cyba		84	58	78	66	80	105	76	47	74	83	63	81	95	108	115	85	85	142	80	67	96	89	110	112		74.64	53.45	83.93	62.26	73.66	95.64	89.99	55.32	72.38	77.82	67.13	80.41	95.08	96.13	108.65	89.89	86.94	139.95	89.09	71.85	87.54	96.83
ENSMUSG00000006522	Itih3		969	264	313	342	346	699	187	133	217	201	174	505	235	431	207	202	241	400	207	206	203	237	403	165		861.06	243.29	336.78	322.6	318.6	636.67	221.42	156.56	212.25	188.45	185.4	501.3	235.2	383.63	195.57	213.62	246.5	394.23	230.52	220.92	185.11	257.85
ENSMUSG00000006526	Stimate		407	407	315	384	390	482	299	306	362	352	354	398	372	426	418	375	362	386	365	345	449	312	421	361		361.66	375.08	338.93	362.22	359.12	439.02	354.03	360.2	354.07	330.03	377.19	395.08	372.32	379.18	394.93	396.58	370.26	380.44	406.47	369.99	409.42	339.45
ENSMUSG00000006527	Sfmbt1		673	750	670	742	769	783	600	655	827	843	698	664	715	780	752	722	618	599	665	681	809	581	684	748		598.03	691.17	720.9	699.92	708.1	713.18	710.44	771.01	808.89	790.37	743.73	659.13	715.62	694.28	710.49	763.54	632.1	590.37	740.56	730.33	737.68	632.12
ENSMUSG00000006538	Ihh		3	4	0	1	7	3	1	1	0	1	0	2	5	6	5	6	5	4	3	5	2	8	4	3		2.67	3.69	0	0.94	6.45	2.73	1.18	1.18	0	0.94	0	1.99	5	5.34	4.72	6.35	5.11	3.94	3.34	5.36	1.82	8.7
ENSMUSG00000006546	Cryba2		1	1	0	0	0	5	2	1	3	3	5	1	9	5	0	3	2	3	3	8	7	2	9	3		0.89	0.92	0	0	0	4.55	2.37	1.18	2.93	2.81	5.33	0.99	9.01	4.45	0	3.17	2.05	2.96	3.34	8.58	6.38	2.18
ENSMUSG00000006567	Atp7b		67	52	29	52	38	43	22	28	27	34	30	54	47	37	25	24	41	45	15	26	36	48	42	26		59.54	47.92	31.2	49.05	34.99	39.17	26.05	32.96	26.41	31.88	31.97	53.6	47.04	32.93	23.62	25.38	41.94	44.35	16.7	27.88	32.83	52.22
ENSMUSG00000006574	Slc4a1		30	3	3	4	0	11	1	1	6	67	4	3	4	0	3	1	4	9	23	1	4	3	7	5		26.66	2.76	3.23	3.77	0	10.02	1.18	1.18	5.87	62.82	4.26	2.98	4	0	2.83	1.06	4.09	8.87	25.61	1.07	3.65	3.26
ENSMUSG00000006575	Rundc3a		4911	6262	5490	6214	6149	5784	5294	5198	6045	6586	5891	5946	6451	7891	7533	6652	6505	6486	6235	6203	7229	5820	6490	7413		4363.95	5770.81	5907.07	5861.56	5662.05	5268.22	6268.43	6118.67	5912.59	6174.85	6276.93	5902.38	6456.55	7023.76	7117.22	7034.76	6653.39	6392.52	6943.43	6652.29	6591.74	6332.12
ENSMUSG00000006576	Slc4a3		2730	3289	2954	2910	3208	2629	2725	2510	3248	3354	2907	3010	3224	3786	3478	3240	3212	3201	2755	2973	3569	3250	3328	3278		2425.9	3031.01	3178.41	2744.95	2953.95	2394.56	3226.57	2954.57	3176.86	3144.62	3097.44	2987.92	3226.77	3369.91	3286.04	3426.43	3285.27	3154.87	3068.03	3188.34	3254.38	3535.98
ENSMUSG00000006585	Cdt1		49	12	21	19	42	52	21	32	32	22	20	32	32	47	31	18	30	27	41	27	24	39	31	30		43.54	11.06	22.6	17.92	38.67	47.36	24.87	37.67	31.3	20.63	21.31	31.77	32.03	41.83	29.29	19.04	30.68	26.61	45.66	28.96	21.88	42.43
ENSMUSG00000006586	Runx1t1		476	442	576	481	540	577	409	490	490	594	517	460	520	602	578	572	384	309	321	405	444	386	449	324		422.98	407.33	619.76	453.72	497.24	525.55	484.28	576.79	479.27	556.92	550.87	456.63	520.45	535.84	546.1	604.91	392.76	304.55	357.47	434.33	404.86	419.97
ENSMUSG00000006587	Snai3		0	0	1	0	6	4	3	8	11	11	9	5	13	6	6	11	4	5	8	8	11	6	7	10		0	0	1.08	0	5.52	3.64	3.55	9.42	10.76	10.31	9.59	4.96	13.01	5.34	5.67	11.63	4.09	4.93	8.91	8.58	10.03	6.53
ENSMUSG00000006589	Aprt		282	414	357	414	354	269	221	202	296	269	243	268	294	358	326	252	301	302	279	292	305	280	304	334		250.59	381.53	384.12	390.52	325.97	245.01	261.68	237.78	289.52	252.21	258.92	266.03	294.25	318.65	308.01	266.5	307.87	297.65	310.7	313.15	278.11	304.64
ENSMUSG00000006599	Gtf2h1		730	818	683	728	765	870	576	539	749	745	666	690	760	871	790	665	683	685	700	681	749	656	705	739		648.68	753.84	734.89	686.71	704.42	792.42	682.02	634.47	732.59	698.49	709.63	684.94	760.65	775.28	746.4	703.26	698.58	675.13	779.53	730.33	682.97	713.72
ENSMUSG00000006611	Hfe		93	55	53	51	60	106	55	48	57	59	71	85	75	68	67	66	61	109	57	68	79	59	85	88		82.64	50.69	57.03	48.11	55.25	96.55	65.12	56.5	55.75	55.32	75.65	84.38	75.06	60.53	63.3	69.8	62.39	107.43	63.48	72.93	72.04	64.19
ENSMUSG00000006641	Slc5a6		444	401	334	395	416	445	311	287	360	366	311	440	325	403	345	309	357	402	252	281	385	326	400	348		394.54	369.55	359.37	372.6	383.06	405.32	368.24	337.83	352.11	343.15	331.37	436.77	325.28	358.71	325.96	326.78	365.14	396.21	280.63	301.35	351.06	354.69
ENSMUSG00000006642	Tcf23		11	4	1	6	6	10	8	7	8	7	7	6	4	8	16	8	6	7	10	7	7	4	6	11		9.77	3.69	1.08	5.66	5.52	9.11	9.47	8.24	7.82	6.56	7.46	5.96	4	7.12	15.12	8.46	6.14	6.9	11.14	7.51	6.38	4.35
ENSMUSG00000006649	Nphs1		10	24	24	21	21	11	22	23	25	27	36	18	32	35	36	34	36	28	13	35	30	25	25	29		8.89	22.12	25.82	19.81	19.34	10.02	26.05	27.07	24.45	25.31	38.36	17.87	32.03	31.15	34.01	35.96	36.82	27.6	14.48	37.54	27.36	27.2
ENSMUSG00000006651	Aplp1		21670	27633	20189	26569	23541	15394	17658	18505	22225	22896	20476	18127	22061	25206	24428	20601	22013	19446	21199	20261	23671	20295	22994	24937		19256.1	25465.5	21722.7	25062.1	21676.7	14021.3	20908.2	21782.6	21738.2	21466.6	21817.4	17994	22080	22435.8	23079.7	21786.4	22515.2	19165.7	23607.7	21728.5	21584.3	22080.8
ENSMUSG00000006673	Qrich1		1240	1402	1157	1390	1373	1358	1090	1163	1355	1391	1245	1248	1262	1445	1327	1228	1132	1125	1050	1106	1263	1086	1143	1292		1101.87	1292.03	1244.9	1311.16	1264.27	1236.9	1290.63	1368.99	1325.32	1304.16	1326.56	1238.84	1263.09	1286.19	1253.76	1298.66	1157.82	1108.79	1169.3	1186.11	1151.66	1181.56
ENSMUSG00000006675	P4htm		1137	1325	1091	1353	1311	1153	937	961	1143	1181	1009	1206	1194	1462	1361	1201	1156	1242	1180	1201	1411	1127	1363	1416		1010.35	1221.07	1173.88	1276.26	1207.18	1050.18	1109.47	1131.21	1117.96	1107.27	1075.1	1197.15	1195.03	1301.32	1285.88	1270.11	1182.37	1224.1	1314.07	1287.99	1286.62	1226.17
ENSMUSG00000006676	Usp19		2462	2278	2040	2183	2446	2483	1875	2006	2424	2518	2205	2301	2263	2645	2453	2306	2535	2370	1901	2107	2522	2418	2273	2497		2187.75	2099.32	2194.98	2059.19	2252.3	2261.58	2220.12	2361.3	2370.9	2360.81	2349.45	2284.12	2264.95	2354.31	2317.61	2438.69	2592.83	2335.84	2116.99	2259.61	2299.68	2630.77
ENSMUSG00000006678	Pola1		127	113	78	100	103	103	51	57	72	65	47	83	66	55	60	66	59	73	45	52	70	66	73	67		112.85	104.14	83.93	94.33	94.84	93.82	60.39	67.1	70.42	60.94	50.08	82.39	66.06	48.96	56.69	69.8	60.35	71.95	50.11	55.77	63.83	71.81
ENSMUSG00000006699	Cdc42		5575	5565	4854	5445	5332	6230	4194	4312	5135	5252	4639	5211	4912	5335	5451	4420	4970	5399	4575	4617	5496	4464	5006	5613		4953.99	5128.49	5222.75	5136.18	4909.75	5674.45	4965.96	5075.74	5022.52	4924.13	4942.91	5172.77	4916.23	4748.67	5150.14	4674.33	5083.38	5321.19	5094.82	4951.42	5011.51	4856.8
ENSMUSG00000006705	Pknox1		284	276	225	267	338	345	242	284	321	374	302	296	301	406	370	329	303	290	287	313	352	302	318	320		252.36	254.35	242.09	251.86	311.23	314.24	286.54	334.3	313.97	350.65	321.78	293.83	301.26	361.38	349.58	347.93	309.91	285.82	319.61	335.67	320.97	328.57
ENSMUSG00000006711	D130043K22Rik		509	780	707	707	801	422	595	667	876	845	596	577	751	765	681	695	757	573	577	683	827	703	642	744		452.3	718.82	760.71	666.9	737.57	384.37	704.52	785.14	856.81	792.25	635.04	572.77	751.65	680.92	643.41	734.99	774.27	564.74	642.56	732.47	754.1	764.86
ENSMUSG00000006715	Gmnn		33	29	26	24	40	40	16	17	34	34	34	28	29	44	42	21	33	29	31	40	20	22	39	39		29.32	26.73	27.98	22.64	36.83	36.43	18.95	20.01	33.26	31.88	36.23	27.79	29.02	39.16	39.68	22.21	33.75	28.58	34.52	42.9	18.24	23.94
ENSMUSG00000006717	Acot13		697	693	631	788	650	631	491	489	594	581	542	575	627	765	730	612	641	687	599	644	709	607	655	746		619.36	638.64	678.94	743.31	598.53	574.73	581.38	575.61	580.99	544.73	577.51	570.78	627.54	680.92	689.71	647.21	655.62	677.1	667.06	690.65	646.5	660.41
ENSMUSG00000006720	Zfp184		44	46	44	54	52	26	35	41	43	44	31	45	49	44	47	44	49	30	32	38	58	46	51	43		39.1	42.39	47.34	50.94	47.88	23.68	41.44	48.26	42.06	41.25	33.03	44.67	49.04	39.16	44.41	46.53	50.12	29.57	35.64	40.75	52.89	50.05
ENSMUSG00000006724	Cyp27b1		1	4	3	6	3	0	1	3	1	2	3	8	4	1	5	3	5	3	3	1	5	5	2	3		0.89	3.69	3.23	5.66	2.76	0	1.18	3.53	0.98	1.88	3.2	7.94	4	0.89	4.72	3.17	5.11	2.96	3.34	1.07	4.56	5.44
ENSMUSG00000006728	Cdk4		542	547	390	473	458	560	341	358	451	453	454	500	446	522	459	381	440	495	419	385	508	443	506	470		481.63	504.09	419.63	446.17	421.73	510.06	403.77	421.41	441.12	424.72	483.74	496.33	446.38	464.63	433.67	402.92	450.04	487.87	466.61	412.89	463.22	481.98
ENSMUSG00000006731	B4galnt1		917	1410	1137	1121	1395	1040	1122	1283	1475	1553	1507	1200	1420	1668	1421	1416	1431	1243	1311	1450	1814	1456	1457	1648		814.85	1299.4	1223.38	1057.42	1284.53	947.26	1328.52	1510.24	1442.69	1456.05	1605.73	1191.2	1421.22	1484.68	1342.57	1497.48	1463.64	1225.09	1459.96	1555.03	1654.09	1584.12
ENSMUSG00000006732	Mettl1		147	189	146	189	165	132	108	94	133	150	125	133	108	131	149	100	128	103	94	112	143	113	120	144		130.63	174.18	157.09	178.28	151.93	120.23	127.88	110.65	130.09	140.64	133.19	132.02	108.09	116.6	140.78	105.75	130.92	101.52	104.68	120.11	130.39	122.94
ENSMUSG00000006736	Tspan31		626	637	548	657	629	574	549	568	661	695	635	609	666	698	745	618	622	600	443	541	620	550	513	609		556.27	587.03	589.63	619.74	579.19	522.81	650.05	668.6	646.52	651.61	676.6	604.53	666.57	621.29	703.88	653.56	636.19	591.35	493.33	580.19	565.35	598.4
ENSMUSG00000006740	Kif5b		6104	4836	4060	4774	5128	5528	4089	4518	5009	6115	5080	4201	4701	5095	5107	5067	4569	4342	4803	4251	4689	3842	5449	4629		5424.06	4456.67	4368.43	4503.23	4721.9	5035.05	4841.64	5318.23	4899.28	5733.25	5412.8	4170.18	4705.05	4535.05	4825.12	5358.56	4673.23	4279.42	5348.72	4558.91	4275.65	4180.07
ENSMUSG00000006763	Saal1		280	217	170	206	181	269	134	151	189	188	150	233	208	199	193	152	167	193	132	159	171	176	164	170		248.81	199.98	182.91	194.32	166.67	245.01	158.66	177.75	184.86	176.26	159.83	231.29	208.18	177.13	182.35	160.75	170.81	190.22	147	170.52	155.93	191.49
ENSMUSG00000006764	Tph2		20	11	14	11	14	7	15	32	36	43	41	25	43	48	64	48	31	27	45	53	60	38	48	53		17.77	10.14	15.06	10.38	12.89	6.38	17.76	37.67	35.21	40.32	43.69	24.82	43.04	42.72	60.47	50.76	31.71	26.61	50.11	56.84	54.71	41.34
ENSMUSG00000006777	Krt23		0	2	1	0	2	3	4	1	3	1	3	1	1	3	2	5	4	3	5	4	5	9	2	3		0	1.84	1.08	0	1.84	2.73	4.74	1.18	2.93	0.94	3.2	0.99	1	2.67	1.89	5.29	4.09	2.96	5.57	4.29	4.56	9.79
ENSMUSG00000006782	Cnp		9046	2009	2192	2010	3589	5044	2362	4258	3833	3418	4152	3466	4294	4115	3469	3228	4439	4080	4686	3033	2988	3234	4582	3042		8038.35	1851.42	2358.52	1896	3304.78	4594.21	2796.76	5012.17	3749.04	3204.62	4424	3440.57	4297.69	3662.75	3277.53	3413.74	4540.26	4021.2	5218.43	3252.68	2724.6	3518.57
ENSMUSG00000006784	Odad4		7	16	11	22	19	4	16	6	7	7	9	10	14	14	9	12	18	17	13	9	13	17	6	13		6.22	14.74	11.84	20.75	17.5	3.64	18.95	7.06	6.85	6.56	9.59	9.93	14.01	12.46	8.5	12.69	18.41	16.75	14.48	9.65	11.85	18.5
ENSMUSG00000006800	Sulf2		1921	1770	1929	2226	2045	1047	1389	2129	2088	2266	2234	1395	2149	2153	2014	1991	2063	1352	1929	2092	2088	2098	2089	2186		1707.02	1631.16	2075.54	2099.75	1883.05	953.64	1644.66	2506.09	2042.26	2124.54	2380.35	1384.77	2150.85	1916.38	1902.84	2105.56	2110.06	1332.51	2148.17	2243.53	1903.94	2282.61
ENSMUSG00000006818	Sod2		3066	2759	2688	2664	2997	3194	2219	2451	2731	2892	2579	2706	2881	3022	2812	2757	2268	2299	2018	2355	2580	2190	2355	2339		2724.47	2542.59	2892.2	2512.91	2759.66	2909.18	2627.44	2885.12	2671.18	2711.46	2747.95	2686.15	2883.48	2689.88	2656.79	2915.64	2319.74	2265.87	2247.29	2525.58	2352.57	2382.71
ENSMUSG00000006850	Tmco6		173	157	131	154	175	175	111	100	141	128	116	131	121	181	132	128	146	143	116	122	125	125	135	130		153.73	144.69	140.95	145.27	161.14	159.39	131.43	117.71	137.91	120.01	123.6	130.04	121.1	161.11	124.71	135.37	149.33	140.94	129.18	130.84	113.98	136
ENSMUSG00000006906	Stambp		509	543	464	522	527	502	380	358	453	477	416	461	453	484	408	380	438	418	427	474	501	416	416	492		452.3	500.41	499.25	492.39	485.27	457.23	449.94	421.41	443.08	447.22	443.25	457.62	453.39	430.81	385.48	401.87	447.99	411.98	475.52	508.33	456.84	452.61
ENSMUSG00000006920	Ezh1		1555	1297	1034	1475	1347	1422	965	977	1131	1210	1001	1282	1235	1331	1184	1112	1185	1204	1085	1152	1275	1132	1232	1241		1381.79	1195.26	1112.55	1391.34	1240.33	1295.2	1142.62	1150.05	1106.23	1134.46	1066.58	1272.6	1236.06	1184.72	1118.65	1175.98	1212.03	1186.65	1208.28	1235.44	1162.61	1231.61
ENSMUSG00000006930	Hap1		6524	8809	3557	9473	4646	1428	1678	1042	2128	1381	1122	1746	1382	1838	1487	1331	1963	1908	1072	1154	1730	1537	2129	1871		5797.28	8118.03	3827.22	8935.72	4278.07	1300.66	1986.86	1226.56	2081.39	1294.79	1195.5	1733.19	1383.19	1636	1404.93	1407.59	2007.78	1880.5	1193.8	1237.59	1577.5	1672.25
ENSMUSG00000006931	P3h4		260	172	153	156	171	163	130	117	161	154	141	167	142	184	155	124	189	197	163	143	165	156	230	148		231.04	158.51	164.62	147.15	157.46	148.46	153.93	137.72	157.47	144.39	150.24	165.77	142.12	163.78	146.44	131.13	193.31	194.16	181.52	153.36	150.45	169.73
ENSMUSG00000006932	Ctnnb1		8183	10262	7689	9508	8013	7691	5661	5662	7151	7149	6068	6666	6518	6872	6319	5608	6355	6416	5654	5721	7446	5831	6533	7338		7271.48	9457.06	8273.12	8968.74	7378.43	7005.17	6702.98	6664.85	6994.36	6702.7	6465.52	6617.1	6523.61	6116.75	5970.23	5930.68	6499.97	6323.53	6296.41	6135.38	6789.62	6344.09
ENSMUSG00000006941	Eif1b		1767	1473	1523	1593	1536	1946	1396	1231	1452	1575	1400	1539	1564	1811	1811	1538	1459	1825	1446	1422	1682	1387	1626	1662		1570.17	1357.46	1638.7	1502.65	1414.36	1772.47	1652.95	1449.03	1420.2	1476.68	1491.72	1527.71	1565.35	1611.97	1711.04	1626.5	1492.28	1798.7	1610.3	1525	1533.73	1509.05
ENSMUSG00000006958	Chrd		512	802	715	868	617	497	498	466	520	477	472	641	617	625	649	593	722	673	473	513	686	745	652	620		454.97	739.09	769.32	818.77	568.14	452.68	589.66	548.54	508.61	447.22	502.92	636.3	617.53	556.31	613.18	627.12	738.47	663.3	526.74	550.16	625.53	810.56
ENSMUSG00000006998	Psmd2		3849	3751	3200	3714	3683	3919	3003	3257	3875	3891	3403	3592	3502	4078	3627	3334	3116	3241	3086	3284	3951	3088	3461	3914		3420.25	3456.77	3443.1	3503.35	3391.33	3569.53	3555.74	3833.88	3790.12	3648.09	3625.93	3565.65	3505.01	3629.82	3426.81	3525.84	3187.08	3194.29	3436.63	3521.86	3602.71	3359.72
ENSMUSG00000007021	Syngr3		3060	4387	4283	4154	3807	2825	3011	2643	3506	3503	2923	2972	3289	3615	3468	3025	3385	3081	2893	3085	3825	3125	3315	3673		2719.14	4042.89	4608.37	3918.4	3505.51	2573.09	3565.22	3111.13	3429.2	3284.31	3114.49	2950.2	3291.83	3217.7	3276.59	3199.06	3462.22	3036.59	3221.71	3308.45	3487.82	3399.98
ENSMUSG00000007029	Vars		851	757	652	721	728	992	536	580	701	735	695	880	726	839	728	649	658	739	647	647	729	701	744	787		756.21	697.62	701.53	680.11	670.35	903.54	634.66	682.73	685.65	689.12	740.53	873.54	726.62	746.79	687.82	686.34	673.01	728.35	720.51	693.86	664.74	762.68
ENSMUSG00000007030	Vwa7		122	7	4	4	2	167	3	0	6	4	22	111	1	4	2	0	4	73	2	1	3	1	4	2		108.41	6.45	4.3	3.77	1.84	152.11	3.55	0	5.87	3.75	23.44	110.19	1	3.56	1.89	0	4.09	71.95	2.23	1.07	2.74	1.09
ENSMUSG00000007033	Hspa1l		28	32	35	36	41	30	29	29	43	35	41	30	43	47	41	34	41	24	34	36	42	41	24	30		24.88	29.49	37.66	33.96	37.75	27.32	34.34	34.14	42.06	32.82	43.69	29.78	43.04	41.83	38.74	35.96	41.94	23.65	37.86	38.61	38.3	44.61
ENSMUSG00000007034	Slc44a4		1	10	5	3	4	2	6	4	1	5	3	3	8	5	3	7	2	6	5	7	9	2	8	7		0.89	9.22	5.38	2.83	3.68	1.82	7.1	4.71	0.98	4.69	3.2	2.98	8.01	4.45	2.83	7.4	2.05	5.91	5.57	7.51	8.21	2.18
ENSMUSG00000007035	Msh5		5	3	1	1	4	9	3	3	5	2	5	12	2	3	2	3	3	7	1	1	0	5	2	2		4.44	2.76	1.08	0.94	3.68	8.2	3.55	3.53	4.89	1.88	5.33	11.91	2	2.67	1.89	3.17	3.07	6.9	1.11	1.07	0	5.44
ENSMUSG00000007036	Abhd16a		1642	1067	996	1024	1040	2242	838	902	1033	1173	977	1780	1049	1199	1169	1039	1048	1484	1121	1158	1321	1017	1216	1364		1459.09	983.31	1071.66	965.92	957.64	2042.07	992.25	1061.76	1010.37	1099.77	1041	1766.94	1049.9	1067.23	1104.48	1098.78	1071.91	1462.61	1248.37	1241.88	1204.55	1106.49
ENSMUSG00000007038	Neu1		804	751	612	689	821	994	650	684	745	736	711	843	783	918	857	797	827	853	745	806	952	722	847	893		714.44	692.09	658.49	649.92	755.98	905.36	769.64	805.15	728.68	690.05	757.58	836.82	783.67	817.11	809.7	842.86	845.87	840.71	829.65	864.38	868.08	785.53
ENSMUSG00000007039	Ddah2		267	163	130	122	154	360	107	80	125	100	102	227	101	140	123	116	117	207	115	69	126	89	134	124		237.26	150.21	139.88	115.08	141.8	327.9	126.69	94.17	122.26	93.76	108.68	225.33	101.09	124.61	116.21	122.67	119.67	204.02	128.07	74	114.89	96.83
ENSMUSG00000007041	Clic1		239	135	116	125	138	380	138	92	139	157	119	282	121	162	163	121	128	284	124	104	176	106	139	169		212.38	124.41	124.81	117.91	127.07	346.11	163.4	108.29	135.96	147.2	126.8	279.93	121.1	144.2	154	127.96	130.92	279.91	138.09	111.53	160.49	115.33
ENSMUSG00000007050	Lsm2		115	106	85	118	89	162	76	80	109	95	91	108	85	120	116	121	107	124	83	99	107	108	107	120		102.19	97.69	91.46	111.31	81.95	147.55	89.99	94.17	106.61	89.07	96.96	107.21	85.07	106.81	109.6	127.96	109.44	122.21	92.43	106.17	97.57	117.5
ENSMUSG00000007080	Pole		19	20	21	14	23	17	16	11	11	18	11	20	17	20	18	14	26	15	15	13	21	24	25	16		16.88	18.43	22.6	13.21	21.18	15.48	18.95	12.95	10.76	16.88	11.72	19.85	17.01	17.8	17.01	14.81	26.59	14.78	16.7	13.94	19.15	26.11
ENSMUSG00000007097	Atp1a2		27235	20884	19177	20174	22056	26876	20285	14334	19164	19748	17588	22666	17985	21004	21408	18695	18520	27759	14786	14348	20117	14681	22972	18379		24201.2	19245.9	20633.8	19029.8	20309.3	24479.4	24018.7	16872.8	18744.2	18515.2	18740.2	22499.7	18000.5	18695.6	20226.4	19770.7	18942.5	27358.9	16466	15387.2	18343.6	15972.8
ENSMUSG00000007122	Casq1		7	4	7	3	4	6	4	6	6	1	9	1	7	9	8	7	8	8	3	2	7	7	12	4		6.22	3.69	7.53	2.83	3.68	5.46	4.74	7.06	5.87	0.94	9.59	0.99	7.01	8.01	7.56	7.4	8.18	7.88	3.34	2.14	6.38	7.62
ENSMUSG00000007207	Stx1a		1010	3864	3089	3000	4301	1769	4655	5120	5878	6920	5463	3985	6306	7132	7249	6393	5838	4818	6291	6161	6955	5800	5462	7152		897.49	3560.91	3323.67	2829.85	3960.39	1611.25	5511.82	6026.85	5749.25	6488	5820.89	3955.77	6311.43	6348.18	6848.9	6760.85	5971.18	4748.56	7005.79	6607.25	6341.9	6310.36
ENSMUSG00000007209	Ceacam9		3	1	0	0	2	2	10	20	6	17	18	4	10	10	8	13	6	2	17	17	11	13	8	11		2.67	0.92	0	0	1.84	1.82	11.84	23.54	5.87	15.94	19.18	3.97	10.01	8.9	7.56	13.75	6.14	1.97	18.93	18.23	10.03	14.14
ENSMUSG00000007216	Zfp775		162	128	114	117	129	150	91	97	100	105	93	130	111	145	108	102	99	132	120	101	107	114	120	101		143.95	117.96	122.66	110.36	118.78	136.62	107.75	114.18	97.81	98.45	99.09	129.05	111.1	129.06	102.04	107.87	101.26	130.1	133.63	108.32	97.57	124.03
ENSMUSG00000007279	Scube2		12	19	11	15	18	11	12	11	25	24	12	7	11	11	14	8	18	15	13	14	13	16	22	14		10.66	17.51	11.84	14.15	16.57	10.02	14.21	12.95	24.45	22.5	12.79	6.95	11.01	9.79	13.23	8.46	18.41	14.78	14.48	15.01	11.85	17.41
ENSMUSG00000007338	Mrpl49		707	663	640	695	629	751	498	503	557	565	528	651	562	677	689	525	569	612	591	527	629	548	594	645		628.25	610.99	688.62	655.58	579.19	684.03	589.66	592.09	544.8	529.73	562.59	646.22	562.48	602.6	650.97	555.21	581.98	603.18	658.15	565.17	573.55	596.22
ENSMUSG00000007379	Dennd2c		10	10	10	5	8	5	12	5	13	19	5	10	7	19	5	12	8	19	3	11	14	10	10	10		8.89	9.22	10.76	4.72	7.37	4.55	14.21	5.89	12.72	17.81	5.33	9.93	7.01	16.91	4.72	12.69	8.18	18.73	3.34	11.8	12.77	10.88
ENSMUSG00000007411	Mark3		1318	1444	1238	1368	1476	1538	1142	1231	1368	1584	1457	1422	1529	1604	1539	1312	1357	1304	1226	1324	1491	1204	1375	1528		1171.19	1330.73	1332.05	1290.41	1359.11	1400.85	1352.2	1449.03	1338.04	1485.11	1552.45	1411.57	1530.32	1427.72	1454.06	1387.49	1387.96	1285.21	1365.3	1419.9	1359.56	1309.94
ENSMUSG00000007415	Gatad1		1386	1206	1239	1269	1321	1365	1153	1155	1272	1417	1291	1253	1314	1441	1458	1311	1167	1257	1167	1153	1355	1121	1355	1444		1231.61	1111.4	1333.13	1197.03	1216.39	1243.28	1365.23	1359.57	1244.14	1328.54	1375.57	1243.81	1315.13	1282.63	1377.53	1386.43	1193.62	1238.88	1299.6	1236.51	1235.55	1219.64
ENSMUSG00000007440	Pcdha10		50	50	72	78	58	56	39	67	64	82	63	66	100	52	56	59	53	60	63	35	77	65	58	61		44.43	46.08	77.47	73.58	53.41	51.01	46.18	78.87	62.6	76.88	67.13	65.52	100.09	46.29	52.91	62.39	54.21	59.14	70.16	37.54	70.21	70.72
ENSMUSG00000007458	M6pr		1728	1489	1271	1498	1463	1603	1159	1171	1351	1497	1326	1391	1361	1480	1525	1242	1324	1448	1263	1294	1611	1305	1563	1603		1535.51	1372.2	1367.56	1413.04	1347.14	1460.06	1372.33	1378.41	1321.41	1403.54	1412.87	1380.8	1362.17	1317.34	1440.83	1313.46	1354.2	1427.13	1406.5	1387.73	1468.99	1419.83
ENSMUSG00000007476	Lrrc8a		519	286	251	304	290	483	239	217	247	258	254	413	232	329	340	252	205	228	205	190	202	167	230	228		461.19	263.57	270.07	286.76	267.03	439.93	282.99	255.43	241.59	241.89	270.64	409.97	232.2	292.84	321.23	266.5	209.68	224.71	228.29	203.76	184.19	181.69
ENSMUSG00000007480	Mc5r		19	28	46	40	35	31	59	12	24	25	17	50	18	13	27	17	28	19	18	14	22	13	27	24		16.88	25.8	49.49	37.73	32.23	28.24	69.86	14.13	23.47	23.44	18.11	49.63	18.02	11.57	25.51	17.98	28.64	18.73	20.05	15.01	20.06	14.14
ENSMUSG00000007564	Ppp2r1a		9078	9901	8959	10069	10045	9867	7494	7713	8942	9475	8180	8883	8999	10328	9384	8355	8731	8603	8062	8551	9696	8404	8696	9967		8066.78	9124.37	9639.6	9497.92	9249.51	8987.13	8873.37	9079.12	8746.13	8883.49	8715.88	8817.84	9006.74	9192.93	8866.06	8835.75	8930.17	8479.01	8978.01	9170.36	8841.27	9143.5
ENSMUSG00000007570	Fance		214	233	153	247	205	194	172	149	205	219	188	224	209	231	225	190	211	200	218	221	243	234	235	247		190.16	214.72	164.62	232.99	188.77	176.7	203.66	175.39	200.51	205.33	200.32	222.36	209.18	205.61	212.58	200.93	215.81	197.12	242.77	237.01	221.58	254.59
ENSMUSG00000007589	Tinf2		210	149	123	131	155	267	152	144	170	195	171	228	169	203	187	175	194	186	136	174	180	193	208	184		186.61	137.31	132.34	123.57	142.73	243.19	179.98	169.51	166.28	182.83	182.2	226.33	169.15	180.69	176.68	185.07	198.43	183.32	151.45	186.6	164.13	209.98
ENSMUSG00000007594	Hapln4		2497	1048	1041	999	1756	2891	1360	1571	1838	1960	2045	2067	2011	2291	1943	1866	1873	1993	1935	2154	2052	1728	2523	1905		2218.85	965.8	1120.08	942.34	1616.94	2633.2	1610.33	1849.25	1797.74	1837.64	2178.97	2051.84	2012.73	2039.21	1835.76	1973.37	1915.73	1964.28	2154.86	2310.02	1871.11	1880.05
ENSMUSG00000007603	Dus3l		988	1022	787	937	940	1017	659	687	898	897	804	1171	881	1114	1034	917	1047	1017	753	828	973	980	1026	965		877.94	941.84	846.79	883.86	865.56	926.31	780.3	808.68	878.33	841	856.67	1162.41	881.76	991.57	976.93	969.76	1070.88	1002.34	838.56	887.97	887.23	1066.23
ENSMUSG00000007610	Gtpbp3		274	332	273	319	321	283	233	217	291	291	274	298	301	334	327	286	301	328	261	283	356	258	299	301		243.48	305.96	293.74	300.91	295.58	257.76	275.89	255.43	284.63	272.83	291.95	295.81	301.26	297.29	308.95	302.46	307.87	323.27	290.66	303.5	324.62	280.7
ENSMUSG00000007613	Tgfbr1		442	559	473	453	475	375	506	422	509	516	425	391	430	504	457	396	421	445	387	348	447	348	458	458		392.76	515.15	508.93	427.31	437.38	341.56	599.14	496.74	497.85	483.79	452.84	388.13	430.37	448.61	431.78	418.79	430.6	438.59	430.97	373.21	407.6	378.62
ENSMUSG00000007617	Homer1		1754	4193	3889	4040	6655	2326	7911	10903	11205	14901	11468	5995	10393	11287	11216	9969	7135	5669	8384	8086	8510	6274	5982	10154		1558.62	3864.1	4184.44	3810.86	6127.98	2118.58	9367.13	12834.1	10959.6	13970.8	12219.3	5951.02	10401.9	10046.5	10597	10542.6	7297.76	5587.3	9336.6	8671.68	7759.82	6826.07
ENSMUSG00000007646	Rad51c		116	82	76	76	74	99	48	52	67	68	62	73	78	62	71	60	62	75	59	61	59	55	61	61		103.08	75.57	81.77	71.69	68.14	90.17	56.84	61.21	65.53	63.75	66.06	72.46	78.07	55.19	67.08	63.45	63.41	73.92	65.7	65.42	53.8	59.84
ENSMUSG00000007653	Gabrb2		2625	2614	2365	1977	2670	3417	2069	2255	2725	3008	2208	2227	2355	1985	1764	1987	1933	1853	1757	2224	2520	1947	2264	2035		2332.6	2408.96	2544.67	1864.87	2458.56	3112.29	2449.83	2654.4	2665.31	2820.22	2352.65	2210.66	2357.03	1766.84	1666.64	2101.33	1977.1	1826.29	1956.63	2385.09	2297.86	2118.32
ENSMUSG00000007655	Cav1		272	271	212	263	250	255	250	165	220	335	239	214	198	249	248	231	255	332	210	179	320	157	231	255		241.7	249.74	228.11	248.08	230.2	232.26	296.02	194.22	215.18	314.09	254.66	212.43	198.17	221.63	234.31	244.29	260.82	327.22	233.86	191.97	291.79	170.81
ENSMUSG00000007656	Arpp19		1754	3389	2778	2685	4019	2195	4301	5457	5156	6684	5957	3920	6248	6623	7363	5999	5641	4431	5774	6655	6734	5149	4904	6777		1558.62	3123.17	2989.04	2532.72	3700.73	1999.26	5092.66	6423.54	5043.06	6266.73	6347.25	3891.24	6253.38	5895.12	6956.61	6344.18	5769.68	4367.14	6430.05	7137.03	6140.38	5602.08
ENSMUSG00000007659	Bcl2l1		2304	2087	1648	2124	2080	2534	1628	1753	1981	2104	1863	2025	2044	2099	2150	1793	2145	1867	1885	1829	2087	1825	2036	2104		2047.35	1923.3	1773.2	2003.53	1915.28	2308.03	1927.66	2063.49	1937.61	1972.65	1985.05	2010.14	2045.76	1868.32	2031.33	1896.17	2193.93	1840.09	2099.18	1961.48	1903.03	1985.59
ENSMUSG00000007670	Khsrp		1812	2072	1593	1884	2171	1798	1475	1596	2008	1996	1735	1788	1961	2195	2088	1837	1732	1612	1349	1507	1705	1585	1642	1690		1610.16	1909.47	1714.02	1777.15	1999.07	1637.67	1746.49	1878.68	1964.02	1871.39	1848.66	1774.88	1962.69	1953.76	1972.76	1942.7	1771.51	1588.77	1502.27	1616.15	1554.7	1724.47
ENSMUSG00000007682	Dio2		1397	2100	1349	1990	2366	1198	2910	3653	3750	4500	4549	2312	2431	2841	3223	2941	2578	2716	2962	2686	3641	2519	3275	3853		1241.39	1935.28	1451.48	1877.13	2178.63	1091.17	3445.62	4300.02	3667.86	4219.07	4847.01	2295.04	2433.09	2528.77	3045.11	3110.23	2636.81	2676.86	3298.55	2880.55	3320.04	2740.66
ENSMUSG00000007721	Ccdc124		1328	1311	1182	1409	1466	1304	1053	1227	1361	1524	1437	1318	1414	1799	1730	1423	1397	1495	1481	1425	1646	1313	1539	1580		1180.07	1208.17	1271.8	1329.09	1349.9	1187.72	1246.82	1444.33	1331.19	1428.86	1531.14	1308.33	1415.22	1601.29	1634.51	1504.88	1428.87	1473.45	1649.27	1528.21	1500.9	1428.54
ENSMUSG00000007739	Cct4		2022	2194	1727	2191	1915	1784	1364	1408	1726	1753	1643	1582	1630	1781	1782	1497	1492	1661	1287	1463	1743	1400	1542	1656		1796.77	2021.9	1858.2	2066.73	1763.35	1624.91	1615.06	1657.38	1688.19	1643.56	1750.63	1570.39	1631.4	1585.26	1683.64	1583.14	1526.04	1637.06	1433.23	1568.97	1589.35	1523.19
ENSMUSG00000007777	0610009B22Rik		262	285	222	264	213	279	174	165	223	212	193	211	197	226	245	222	212	218	170	206	224	212	207	223		232.82	262.64	238.87	249.03	196.13	254.12	206.03	194.22	218.12	198.77	205.64	209.45	197.17	201.16	231.48	234.77	216.84	214.86	189.32	220.92	204.25	230.65
ENSMUSG00000007783	Cpt1c		1305	1927	1622	1877	1681	1265	1179	1157	1356	1313	1145	1437	1466	1663	1451	1358	1458	1314	1254	1324	1529	1341	1407	1541		1159.63	1775.85	1745.22	1770.54	1547.88	1152.2	1396.01	1361.93	1326.3	1231.03	1220.01	1426.46	1467.26	1480.23	1370.91	1436.14	1491.26	1295.06	1396.48	1419.9	1394.21	1459
ENSMUSG00000007805	Twist2		6	17	2	13	10	1	6	2	4	1	6	5	6	8	2	4	5	7	4	5	8	1	6	10		5.33	15.67	2.15	12.26	9.21	0.91	7.1	2.35	3.91	0.94	6.39	4.96	6.01	7.12	1.89	4.23	5.11	6.9	4.45	5.36	7.29	1.09
ENSMUSG00000007812	Zfp655		671	617	578	618	618	670	504	608	685	793	626	549	597	652	609	563	556	600	597	574	724	606	652	672		596.26	568.6	621.91	582.95	569.06	610.25	596.77	715.69	670	743.49	667.01	544.97	597.51	580.34	575.39	595.4	568.68	591.35	664.83	615.58	660.18	659.32
ENSMUSG00000007815	Rhoa		1976	1661	1411	1653	1652	1735	1395	1404	1692	1775	1559	1676	1588	1750	1798	1598	1568	1712	1412	1379	1733	1377	1683	1641		1755.89	1530.71	1518.19	1559.25	1521.17	1580.28	1651.77	1652.68	1654.94	1664.19	1661.13	1663.71	1589.37	1557.67	1698.76	1689.95	1603.77	1687.33	1572.43	1478.88	1580.23	1498.17
ENSMUSG00000007817	Zmiz1		2883	2497	2355	2563	3128	3511	2312	2768	3356	4189	3091	2743	2866	3330	3259	3250	2806	2701	2831	2997	3293	2695	2965	3332		2561.86	2301.14	2533.91	2417.64	2880.29	3197.91	2737.55	3258.27	3282.49	3927.49	3293.49	2722.88	2868.47	2964.03	3079.12	3437.01	2870.01	2662.07	3152.66	3214.08	3002.71	2932.14
ENSMUSG00000007827	Ankrd26		528	413	338	362	445	501	314	304	396	447	366	403	359	364	376	379	318	347	272	326	382	338	341	373		469.19	380.6	363.68	341.47	409.76	456.32	371.8	357.84	387.33	419.09	389.98	400.04	359.31	324	355.25	400.81	325.25	342	302.9	349.61	348.33	367.74
ENSMUSG00000007833	Aldh16a1		118	85	78	97	86	153	69	77	109	112	101	127	85	109	102	79	104	116	104	79	120	91	103	105		104.86	78.33	83.93	91.5	79.19	139.36	81.7	90.64	106.61	105.01	107.62	126.07	85.07	97.02	96.37	83.55	106.37	114.33	115.82	84.72	109.42	99.01
ENSMUSG00000007836	Hnrnpa0		3545	3416	2964	3453	3441	4064	2533	2570	3328	3550	2977	3426	3221	3824	3381	2820	2903	2964	3070	3068	3479	2959	3436	3429		3150.12	3148.05	3189.17	3257.16	3168.5	3701.6	2999.23	3025.2	3255.1	3328.38	3172.03	3400.87	3223.77	3403.73	3194.39	2982.26	2969.22	2921.28	3418.82	3290.22	3172.32	3219.37
ENSMUSG00000007837	Prrg2		75	56	56	61	81	83	51	61	71	61	75	79	62	71	76	53	76	85	71	60	68	70	82	69		66.65	51.61	60.25	57.54	74.59	75.6	60.39	71.8	69.44	57.19	79.91	78.42	62.05	63.2	71.81	56.05	77.73	83.77	79.07	64.35	62.01	76.16
ENSMUSG00000007850	Hnrnph1		3698	3092	2607	3235	3336	4182	2443	2878	3390	3608	3233	3481	3191	3688	3548	3181	3424	3573	2702	3027	3688	3205	3337	3522		3286.07	2849.47	2805.05	3051.52	3071.81	3809.08	2892.67	3387.75	3315.74	3382.76	3444.8	3455.46	3193.75	3282.68	3352.17	3364.03	3502.11	3521.5	3009	3246.25	3362.89	3487.02
ENSMUSG00000007867	Ift43		133	93	69	86	103	100	58	91	105	105	77	112	83	106	107	79	97	114	92	81	86	97	106	108		118.18	85.71	74.24	81.12	94.84	91.08	68.68	107.12	102.7	98.45	82.04	111.18	83.07	94.35	101.09	83.55	99.21	112.36	102.45	86.87	78.42	105.54
ENSMUSG00000007872	Id3		383	422	427	391	302	324	437	256	347	383	340	405	312	415	348	294	324	707	299	209	411	261	492	381		340.34	388.9	459.44	368.82	278.08	295.11	517.44	301.34	339.4	359.09	362.27	402.03	312.27	369.39	328.79	310.92	331.39	696.81	332.97	224.14	374.77	283.97
ENSMUSG00000007877	Tcap		7	18	23	19	31	9	36	38	47	44	17	27	47	56	54	39	48	35	55	44	66	41	40	44		6.22	16.59	24.75	17.92	28.55	8.2	42.63	44.73	45.97	41.25	18.11	26.8	47.04	49.85	51.02	41.24	49.09	34.5	61.25	47.19	60.18	44.61
ENSMUSG00000007880	Arid1a		2214	2536	2446	2485	2829	2490	2025	2040	2496	2943	2098	2134	2180	2535	2205	2404	1960	2025	1996	1929	2311	1889	2252	2212		1967.38	2337.08	2631.82	2344.06	2604.97	2267.96	2397.73	2401.32	2441.33	2759.27	2235.44	2118.35	2181.88	2256.4	2083.3	2542.33	2004.71	1995.81	2222.79	2068.72	2107.28	2055.22
ENSMUSG00000007888	Crlf1		85	40	43	57	37	27	28	18	34	19	25	30	27	39	33	34	25	26	27	16	26	31	38	20		75.53	36.86	46.27	53.77	34.07	24.59	33.15	21.19	33.26	17.81	26.64	29.78	27.02	34.71	31.18	35.96	25.57	25.63	30.07	17.16	23.71	33.73
ENSMUSG00000007891	Ctsd		3540	3087	2674	3009	3157	3150	2592	2544	2939	3016	2727	2933	3057	3550	3547	3015	3167	3651	3061	2981	3562	2772	3527	3623		3145.67	2844.86	2877.14	2838.34	2906.99	2869.1	3069.09	2994.59	2874.62	2827.72	2905.65	2911.48	3059.63	3159.85	3351.23	3188.48	3239.25	3598.38	3408.79	3196.92	3248	3015.92
ENSMUSG00000007892	Rplp1		4240	4926	3924	4908	4233	3412	3531	3169	3851	4136	3520	3582	4006	4946	5379	4086	4577	4988	4571	4049	4865	3913	5272	5251		3767.7	4539.61	4222.1	4629.63	3897.78	3107.74	4180.93	3730.29	3766.65	3877.8	3750.6	3555.72	4009.45	4402.42	5082.11	4321.11	4681.41	4916.11	5090.36	4342.27	4436.14	4257.32
ENSMUSG00000007908	Hmgcll1		317	301	269	294	312	342	261	279	314	357	279	300	283	318	291	259	297	272	248	235	365	292	311	324		281.69	277.39	289.44	277.33	287.29	311.5	309.04	328.42	307.12	334.71	297.28	297.8	283.24	283.05	274.94	273.9	303.78	268.08	276.18	252.02	332.82	317.69
ENSMUSG00000007944	Ttc9b		745	1844	1814	1371	1940	1656	1618	1797	1927	2065	2078	1762	2261	2582	2553	2018	2194	1981	2313	2225	2443	2050	2119	2774		662.01	1699.36	1951.81	1293.24	1786.37	1508.33	1915.81	2115.28	1884.79	1936.09	2214.13	1749.07	2262.95	2298.23	2412.09	2134.12	2244.05	1952.45	2575.81	2386.16	2227.64	2230.39
ENSMUSG00000007946	Phox2a		35	3	2	0	0	1	0	0	0	0	0	1	0	0	0	0	0	0	0	1	0	0	0	0		31.1	2.76	2.15	0	0	0.91	0	0	0	0	0	0.99	0	0	0	0	0	0	0	1.07	0	0
ENSMUSG00000007950	Abhd8		4871	5583	5397	5789	5586	5524	4681	4377	5452	6040	4957	5204	5763	7014	7003	6013	5776	6094	5821	5555	6452	5245	6284	6647		4328.41	5145.07	5807	5460.67	5143.63	5031.41	5542.6	5152.25	5332.58	5662.93	5281.74	5165.82	5767.96	6243.15	6616.48	6358.99	5907.76	6006.17	6482.39	5957.36	5883.24	5706.53
ENSMUSG00000007987	Ift22		942	1085	894	1065	1036	822	710	718	920	910	741	788	840	946	974	826	907	892	807	842	915	812	922	967		837.07	999.89	961.92	1004.6	953.96	748.7	840.69	845.17	899.85	853.19	789.54	782.22	840.72	842.03	920.24	873.53	927.69	879.14	898.69	902.99	834.34	883.45
ENSMUSG00000007989	Fzd3		1830	2601	2659	2856	3066	2058	2329	2372	2851	3496	2538	2178	2530	2622	2747	2468	1846	1793	2076	2271	2302	1883	1964	2465		1626.15	2396.98	2861	2694.02	2823.2	1874.48	2757.68	2792.13	2788.55	3277.75	2704.27	2162.02	2532.18	2333.84	2595.38	2610.01	1888.11	1767.16	2311.88	2435.49	2099.07	2048.69
ENSMUSG00000008028	1700008O03Rik		19	10	20	17	19	11	11	12	10	14	5	19	10	5	10	12	21	10	10	11	8	12	19	9		16.88	9.22	21.52	16.04	17.5	10.02	13.02	14.13	9.78	13.13	5.33	18.86	10.01	4.45	9.45	12.69	21.48	9.86	11.14	11.8	7.29	13.06
ENSMUSG00000008035	Mid1ip1		1946	1155	1096	1104	1137	1691	987	946	1072	1124	1047	1271	1129	1469	1326	1071	1084	1534	1171	1019	1284	984	1423	1177		1729.23	1064.4	1179.26	1041.38	1046.96	1540.21	1168.67	1113.56	1048.52	1053.83	1115.59	1261.68	1129.97	1307.55	1252.81	1132.63	1108.73	1511.89	1304.05	1092.81	1170.81	1070.59
ENSMUSG00000008036	Ap2s1		1677	1968	1766	2117	1781	1774	1367	1346	1549	1612	1533	1531	1543	1931	1916	1614	1750	1731	1585	1643	1806	1489	1770	1837		1490.2	1813.63	1900.16	1996.93	1639.96	1615.81	1618.61	1584.4	1515.07	1511.37	1633.43	1519.77	1544.33	1718.78	1810.25	1706.87	1789.92	1706.05	1765.09	1762	1646.8	1620.02
ENSMUSG00000008090	Fgfrl1		248	300	184	227	216	259	168	178	203	210	181	236	222	232	202	178	148	232	171	191	195	163	157	185		220.37	276.47	197.98	214.13	198.89	235.9	198.92	209.53	198.55	196.89	192.86	234.27	222.19	206.5	190.85	188.24	151.38	228.66	190.43	204.83	177.81	177.34
ENSMUSG00000008129	Brme1		30	36	24	36	33	23	26	13	27	28	31	35	33	36	25	29	20	31	32	29	27	26	36	38		26.66	33.18	25.82	33.96	30.39	20.95	30.79	15.3	26.41	26.25	33.03	34.74	33.03	32.04	23.62	30.67	20.46	30.55	35.64	31.1	24.62	28.29
ENSMUSG00000008136	Fhl2		119	304	309	167	501	286	525	558	691	674	573	496	772	743	882	650	673	462	697	788	825	685	630	819		105.74	280.15	332.47	157.53	461.32	260.5	621.63	656.83	675.86	631.92	610.54	492.36	772.66	661.34	833.32	687.4	688.35	455.34	776.19	845.08	752.27	745.28
ENSMUSG00000008140	Emc10		3451	3821	3211	4278	3735	3434	2522	2550	3117	3339	2930	3266	3185	3738	3617	3065	3227	3376	3065	3100	3543	2997	3499	3642		3066.59	3521.28	3454.94	4035.37	3439.22	3127.78	2986.21	3001.65	3048.72	3130.55	3121.95	3242.04	3187.74	3327.19	3417.36	3241.36	3300.61	3327.34	3413.25	3324.54	3230.68	3260.72
ENSMUSG00000008153	Clstn3		10627	8522	8291	8795	9825	12008	7730	9253	9963	11119	10089	10722	9487	10975	9875	9141	9016	9221	8488	9003	10358	8833	9784	10982		9443.24	7853.54	8920.86	8296.18	9046.94	10937.2	9152.81	10891.9	9744.77	10424.9	10749.9	10643.3	9495.16	9768.82	9329.96	9666.97	9221.67	9088.1	9452.41	9655.1	9444.92	9610.25
ENSMUSG00000008167	Fbxw9		142	159	172	189	178	166	137	151	168	159	148	209	172	186	197	172	181	190	149	170	197	179	180	171		126.18	146.53	185.07	178.28	163.9	151.2	162.22	177.75	164.32	149.07	157.7	207.47	172.15	165.56	186.13	181.9	185.13	187.26	165.93	182.31	179.63	194.75
ENSMUSG00000008200	Fnbp4		584	480	413	463	517	634	367	422	529	570	464	643	495	544	465	463	585	567	437	443	592	543	540	503		518.95	442.35	444.38	436.74	476.06	577.46	434.55	496.74	517.41	534.42	494.4	638.28	495.43	484.21	439.33	489.64	598.35	558.83	486.65	475.09	539.81	590.78
ENSMUSG00000008206	Cers4		820	885	761	833	862	792	655	713	848	741	698	845	807	901	785	695	809	759	638	774	821	847	786	811		728.66	815.58	818.81	785.75	793.74	721.37	775.56	839.29	829.43	694.74	743.73	838.8	807.69	801.98	741.67	734.99	827.45	748.06	710.49	830.06	748.63	921.53
ENSMUSG00000008226	Scrn3		705	610	486	538	608	707	378	444	498	433	460	457	495	545	460	418	477	520	397	480	547	455	519	511		626.47	562.15	522.92	507.49	559.85	643.95	447.58	522.64	487.09	405.97	490.14	453.65	495.43	485.1	434.61	442.05	487.88	512.51	442.11	514.77	498.78	495.04
ENSMUSG00000008301	Phax		685	779	606	769	769	723	524	550	639	670	623	610	645	756	724	609	641	624	573	572	744	578	659	713		608.7	717.9	652.04	725.38	708.1	658.53	620.45	647.42	625	628.17	663.81	605.53	645.56	672.91	684.04	644.04	655.62	615.01	638.1	613.43	678.41	628.86
ENSMUSG00000008305	Tle1		615	742	719	664	657	576	647	561	728	824	616	594	737	782	852	713	689	699	657	698	761	601	695	782		546.49	683.8	773.62	626.34	604.97	524.64	766.09	660.36	712.05	772.56	656.35	589.64	737.63	696.06	804.97	754.03	704.72	688.93	731.65	748.56	693.92	653.88
ENSMUSG00000008307	1700109H08Rik		13	14	8	10	18	33	9	13	18	9	12	20	12	29	15	10	22	17	8	11	8	13	13	8		11.55	12.9	8.61	9.43	16.57	30.06	10.66	15.3	17.61	8.44	12.79	19.85	12.01	25.81	14.17	10.58	22.5	16.75	8.91	11.8	7.29	14.14
ENSMUSG00000008318	Relt		345	156	143	156	204	323	196	253	251	296	318	227	350	396	315	323	327	270	404	359	402	320	464	354		306.57	143.76	153.86	147.15	187.84	294.2	232.08	297.81	245.5	277.52	338.83	225.33	350.3	352.48	297.61	341.59	334.46	266.11	449.9	385	366.56	348.16
ENSMUSG00000008333	Snrpb2		405	389	379	445	418	439	358	377	415	432	403	422	417	448	477	376	371	439	374	413	503	388	412	477		359.89	358.49	407.79	419.76	384.9	399.85	423.89	443.77	405.91	405.03	429.4	418.9	417.36	398.76	450.67	397.64	379.46	432.67	416.49	442.91	458.66	422.14
ENSMUSG00000008348	Ubc		2463	1962	1747	2104	2139	2194	1501	1680	2058	1866	1830	2000	2021	2341	2130	1756	1880	2090	1873	1860	2133	1960	2189	2042		2188.64	1808.1	1879.72	1984.67	1969.61	1998.35	1777.28	1977.56	2012.92	1749.51	1949.89	1985.33	2022.74	2083.72	2012.44	1857.04	1922.89	2059.88	2085.81	1994.72	1944.97	2132.47
ENSMUSG00000008373	Prpf31		539	585	434	538	539	518	382	413	476	464	426	501	458	500	440	396	471	485	485	418	473	445	472	516		478.96	539.11	466.97	507.49	496.32	471.81	452.31	486.15	465.57	435.03	453.91	497.32	458.39	445.05	415.71	418.79	481.74	478.01	540.11	448.28	431.3	484.16
ENSMUSG00000008384	Sertad1		88	120	121	106	134	139	172	218	200	260	228	142	201	298	251	285	177	246	241	211	333	209	222	339		78.2	110.59	130.19	99.99	123.39	126.6	203.66	256.61	195.62	243.77	242.94	140.96	201.17	265.25	237.15	301.4	181.04	242.45	268.38	226.28	303.65	227.39
ENSMUSG00000008393	Carhsp1		1090	448	417	407	627	571	526	612	661	621	615	462	729	623	647	558	767	628	751	537	607	561	836	615		968.58	412.86	448.68	383.92	577.35	520.08	622.82	720.4	646.52	582.23	655.29	458.61	729.63	554.53	611.29	590.11	784.5	618.95	836.33	575.9	553.49	610.36
ENSMUSG00000008398	Elk3		140	122	114	117	136	124	137	153	158	175	161	97	107	169	153	132	102	170	123	117	135	102	150	131		124.41	112.43	122.66	110.36	125.23	112.94	162.22	180.1	154.54	164.08	171.55	96.29	107.09	150.43	144.56	139.6	104.33	167.55	136.98	125.47	123.1	110.98
ENSMUSG00000008429	Herpud2		1016	948	996	910	1053	1128	795	867	1005	1084	952	1010	1002	1029	1044	937	969	1054	866	937	1076	918	1024	1015		902.83	873.64	1071.66	858.39	969.61	1027.41	941.33	1020.56	982.99	1016.33	1014.37	1002.59	1002.86	915.91	986.38	990.92	991.1	1038.81	964.4	1004.87	981.15	998.78
ENSMUSG00000008435	Rdh13		435	461	392	396	399	430	270	318	330	371	331	406	357	370	346	318	345	341	275	300	389	307	347	329		386.54	424.84	421.78	373.54	367.4	391.66	319.7	374.32	322.77	347.84	352.68	403.02	357.31	329.34	326.9	336.3	352.87	336.09	306.25	321.73	354.71	334.01
ENSMUSG00000008438	Adam21		7	3	9	6	10	9	7	6	5	11	4	9	5	8	5	10	7	3	5	7	6	6	7	8		6.22	2.76	9.68	5.66	9.21	8.2	8.29	7.06	4.89	10.31	4.26	8.93	5	7.12	4.72	10.58	7.16	2.96	5.57	7.51	5.47	6.53
ENSMUSG00000008450	Nutf2		116	106	85	104	109	114	83	92	94	110	86	95	103	112	101	99	88	102	90	95	107	98	110	108		103.08	97.69	91.46	98.1	100.37	103.83	98.28	108.29	91.94	103.13	91.63	94.3	103.09	99.69	95.43	104.7	90.01	100.53	100.23	101.88	97.57	106.62
ENSMUSG00000008461	Fut1		0	1	7	2	0	2	8	1	3	0	0	0	1	2	1	1	0	2	1	1	1	1	1	1		0	0.92	7.53	1.89	0	1.82	9.47	1.18	2.93	0	0	0	1	1.78	0.94	1.06	0	1.97	1.11	1.07	0.91	1.09
ENSMUSG00000008475	Arpc5		1474	2338	1675	2143	1725	1151	1354	1333	1562	1630	1416	1262	1503	1628	1597	1505	1569	1406	1447	1385	1742	1363	1429	1893		1309.81	2154.61	1802.25	2021.46	1588.39	1048.36	1603.22	1569.1	1527.79	1528.24	1508.76	1252.74	1504.29	1449.08	1508.86	1591.6	1604.79	1385.74	1611.41	1485.32	1588.44	1482.94
ENSMUSG00000008489	Elavl2		1975	1683	1669	1785	1938	1093	1255	1538	1737	1787	1759	1230	1710	1591	1571	1454	1462	1229	1385	1489	1621	1378	1505	1478		1755	1550.99	1795.79	1683.76	1784.53	995.53	1486	1810.41	1698.95	1675.44	1874.23	1220.98	1711.47	1416.15	1484.29	1537.66	1495.35	1211.29	1542.36	1596.85	1478.1	1499.26
ENSMUSG00000008496	Pou2f2		200	147	127	134	176	146	118	164	162	200	182	162	164	271	260	263	212	177	151	187	212	198	204	184		177.72	135.47	136.65	126.4	162.06	132.98	139.72	193.05	158.45	187.51	193.92	160.81	164.14	241.22	245.65	278.13	216.84	174.45	168.16	200.54	193.31	215.42
ENSMUSG00000008540	Mgst1		188	85	92	104	86	107	73	48	69	73	74	123	61	88	86	57	69	132	71	55	76	59	110	65		167.06	78.33	98.99	98.1	79.19	97.46	86.44	56.5	67.49	68.44	78.85	122.1	61.05	78.33	81.25	60.28	70.57	130.1	79.07	58.98	69.3	64.19
ENSMUSG00000008575	Nfib		2782	3110	1919	3842	2781	3089	1447	1688	1816	1941	1686	2315	1730	2057	2240	1784	1084	1389	1199	1212	1160	1168	1063	1276		2472.11	2866.05	2064.78	3624.09	2560.77	2813.54	1713.34	1986.98	1776.22	1819.83	1796.45	2298.02	1731.49	1830.93	2116.37	1886.65	1108.73	1368.98	1335.23	1299.79	1057.74	1270.78
ENSMUSG00000008604	Ubqln4		1920	2350	2191	2165	2649	2189	2459	2659	2920	3231	2963	2563	2924	3518	3312	3106	2902	2739	2681	2864	3029	2594	2873	3069		1706.13	2165.67	2357.45	2042.21	2439.22	1993.8	2911.61	3129.96	2856.04	3029.29	3157.11	2544.2	2926.52	3131.36	3129.2	3284.72	2968.2	2699.52	2985.62	3071.44	2761.99	2822.26
ENSMUSG00000008658	Rbfox1		3740	4681	3157	3548	4458	4908	3636	3493	4501	4859	3830	3914	4670	4721	4192	3817	4115	3810	4195	4392	5105	3668	4342	4513		3323.39	4313.83	3396.83	3346.77	4104.96	4470.34	4305.25	4111.68	4402.41	4555.66	4080.91	3885.29	4674.02	4202.15	3960.63	4036.63	4208.87	3755.09	4671.64	4710.12	4654.98	3990.76
ENSMUSG00000008668	Rps18		941	1082	867	1113	911	849	825	772	915	1007	887	872	971	1130	1217	943	1036	1118	997	993	1140	962	1161	1249		836.18	997.13	932.86	1049.87	838.86	773.29	976.85	908.74	894.96	944.13	945.11	865.6	971.84	1005.81	1149.83	997.26	1059.63	1101.89	1110.28	1064.92	1039.51	1046.65
ENSMUSG00000008682	Rpl10		1590	1624	1391	1769	1573	1276	1299	1179	1501	1490	1387	1370	1476	1723	1675	1433	1491	1510	1405	1364	1692	1414	1550	1538		1412.89	1496.61	1496.67	1668.67	1448.43	1162.21	1538.1	1387.82	1468.12	1396.98	1477.86	1359.95	1477.27	1533.64	1582.55	1515.45	1525.01	1488.24	1564.64	1462.8	1542.85	1538.42
ENSMUSG00000008683	Rps15a		2066	1875	1632	1926	1828	1862	1296	1282	1581	1623	1492	1508	1696	1876	1728	1456	1602	1648	1574	1587	1845	1657	1906	1719		1835.86	1727.93	1755.98	1816.76	1683.24	1695.96	1534.55	1509.07	1546.37	1521.68	1589.74	1496.94	1697.46	1669.82	1632.63	1539.78	1638.54	1624.25	1752.84	1701.95	1682.36	1802.81
ENSMUSG00000008690	Ncaph2		1577	1532	1190	1465	1415	1626	1120	1192	1378	1501	1307	1461	1416	1686	1637	1423	1402	1605	1390	1441	1579	1298	1498	1626		1401.33	1411.83	1280.4	1381.91	1302.94	1481	1326.15	1403.13	1347.82	1407.3	1392.62	1450.28	1417.22	1500.7	1546.65	1504.88	1433.98	1581.87	1547.93	1545.37	1439.81	1412.22
ENSMUSG00000008730	Hipk1		2759	2094	2099	2107	2419	3288	1991	1993	2343	2791	2147	2474	2295	2406	2318	2191	1781	2027	1833	1903	2098	1657	2085	2077		2451.67	1929.75	2258.46	1987.5	2227.43	2994.8	2357.47	2346	2291.68	2616.76	2287.65	2455.85	2296.97	2141.58	2190.06	2317.07	1821.63	1997.79	2041.27	2040.84	1913.06	1802.81
ENSMUSG00000008734	Gprc5b		5725	2635	2621	2530	2880	5405	2216	2156	2558	2657	2541	3376	2551	2869	2487	2555	2719	3463	2449	2239	2592	2271	3432	2324		5087.28	2428.31	2820.11	2386.51	2651.93	4923.02	2623.88	2537.87	2501.97	2491.13	2707.46	3351.23	2553.2	2553.69	2349.73	2702.01	2781.03	3413.09	2727.26	2401.17	2363.51	2470.83
ENSMUSG00000008763	Man1a2		2100	2866	2223	2585	2810	2107	2323	2335	2852	3277	2456	2331	2551	2782	2634	2570	2308	2275	2185	2570	2925	2280	2504	2718		1866.08	2641.19	2391.88	2438.39	2587.47	1919.11	2750.58	2748.57	2789.53	3072.42	2616.9	2313.9	2553.2	2476.25	2488.62	2717.88	2360.65	2242.21	2433.26	2756.15	2667.15	2480.63
ENSMUSG00000008822	Acyp1		251	156	157	169	197	290	140	155	171	185	169	240	231	236	280	169	176	233	211	216	228	186	205	240		223.04	143.76	168.93	159.41	181.4	264.14	165.77	182.45	167.25	173.45	180.07	238.24	231.2	210.06	264.55	178.72	180.01	229.64	234.97	231.65	207.9	202.37
ENSMUSG00000008845	Cd163		35	55	76	38	77	56	83	29	50	49	30	60	32	39	59	31	64	92	28	24	55	31	74	56		31.1	50.69	81.77	35.84	70.9	51.01	98.28	34.14	48.9	45.94	31.97	59.56	32.03	34.71	55.74	32.78	65.46	90.67	31.18	25.74	50.15	33.73
ENSMUSG00000008855	Hdac5		3394	3796	3853	3649	3787	3726	3109	3124	3528	3949	3504	3258	3638	4537	3900	3640	3232	3866	2980	2714	3346	2714	3223	3418		3015.94	3498.24	4145.71	3442.04	3487.1	3393.74	3681.25	3677.32	3450.72	3702.47	3733.55	3234.1	3641.13	4038.37	3684.74	3849.45	3305.73	3810.28	3318.59	2910.58	3051.04	2952.81
ENSMUSG00000008859	Rala		1351	1306	1101	1095	1315	1364	1081	1100	1260	1352	1208	1194	1315	1346	1380	1214	1242	1202	1106	1194	1301	1115	1210	1314		1200.51	1203.56	1184.64	1032.9	1210.86	1242.37	1279.97	1294.83	1232.4	1267.6	1287.14	1185.24	1316.13	1198.07	1303.83	1283.85	1270.33	1184.68	1231.66	1280.48	1186.31	1213.11
ENSMUSG00000008892	Vdac3		1172	1005	819	969	902	1057	701	719	851	775	832	880	837	989	886	779	861	892	828	812	990	812	861	965		1041.45	926.17	881.22	914.04	830.57	962.74	830.03	846.35	832.36	726.62	886.51	873.54	837.72	880.31	837.1	823.82	880.64	879.14	922.08	870.81	902.73	883.45
ENSMUSG00000008958	Vps72		519	460	374	473	419	568	343	393	408	427	370	484	441	536	544	421	414	479	412	430	462	428	475	479		461.19	423.92	402.41	446.17	385.82	517.35	406.13	462.61	399.06	400.34	394.24	480.45	441.38	477.09	513.97	445.22	423.44	472.1	458.81	461.15	421.27	465.66
ENSMUSG00000008976	Gabpa		596	518	445	466	514	584	359	383	459	478	366	463	405	486	410	414	440	483	318	333	399	348	393	401		529.61	477.37	478.81	439.57	473.3	531.92	425.08	450.84	448.95	448.16	389.98	459.6	405.35	432.59	387.37	437.82	450.04	476.04	354.13	357.12	363.83	378.62
ENSMUSG00000008999	Bmp7		168	313	306	319	269	337	356	125	284	298	202	381	218	242	261	152	226	529	113	156	395	169	354	271		149.29	288.45	329.25	300.91	247.7	306.95	421.53	147.14	277.78	279.4	215.23	378.21	218.19	215.4	246.59	160.75	231.16	521.38	125.84	167.3	360.18	183.87
ENSMUSG00000009013	Dynll1		2398	3729	3116	3744	3412	1918	2108	2210	2772	2811	2422	2282	2682	3081	3186	2627	2807	2659	2538	2705	3237	2621	2650	3036		2130.88	3436.5	3352.72	3531.65	3141.8	1746.97	2496.01	2601.43	2711.28	2635.51	2580.67	2265.26	2684.31	2742.39	3010.15	2778.16	2871.03	2620.68	2826.37	2900.93	2951.65	2851.63
ENSMUSG00000009030	Pdcl		693	483	454	483	486	700	394	382	439	445	405	568	446	419	472	360	396	493	307	358	487	347	383	409		615.81	445.11	488.49	455.61	447.51	637.58	466.52	449.66	429.38	417.22	431.53	563.83	446.38	372.95	445.95	380.71	405.03	485.89	341.88	383.93	444.07	377.53
ENSMUSG00000009035	Tmem184b		1422	1349	1171	1305	1329	1715	1064	1020	1287	1448	1245	1488	1343	1353	1213	1185	1200	1381	1098	1146	1352	1121	1384	1236		1263.6	1243.19	1259.96	1230.98	1223.75	1562.07	1259.84	1200.66	1258.81	1357.6	1326.56	1477.08	1344.16	1204.3	1146.05	1253.18	1227.37	1361.1	1222.76	1229.01	1232.82	1219.64
ENSMUSG00000009073	Nf2		1829	1990	1690	1885	2021	1647	1411	1531	1725	1785	1537	1583	1615	1893	1612	1660	1776	1593	1463	1593	1845	1568	1724	1698		1625.26	1833.91	1818.39	1778.09	1860.95	1500.13	1670.71	1802.17	1687.22	1673.57	1637.69	1571.39	1616.39	1684.95	1523.03	1755.52	1816.51	1570.04	1629.23	1708.38	1682.36	1705.97
ENSMUSG00000009075	Cabp7		2012	1097	1415	1631	1222	1173	431	262	463	283	755	711	468	599	310	259	472	550	349	287	385	465	780	333		1787.88	1010.95	1522.5	1538.5	1125.23	1068.4	510.33	308.41	452.86	265.33	804.46	705.78	468.4	533.17	292.89	273.9	482.77	542.07	388.65	307.79	351.06	505.92
ENSMUSG00000009076	Zmat5		160	132	114	171	150	193	103	89	133	110	114	136	143	159	155	129	106	145	136	115	146	131	148	149		142.18	121.65	122.66	161.3	138.12	175.79	121.96	104.76	130.09	103.13	121.47	135	143.12	141.53	146.44	136.42	108.42	142.91	151.45	123.33	133.13	142.53
ENSMUSG00000009079	Ewsr1		1897	1994	1582	1970	1994	2047	1522	1687	1969	1930	1822	2107	1950	2175	2044	1815	1978	1886	1836	1865	2089	2044	1985	2130		1685.69	1837.59	1702.18	1858.27	1836.09	1864.46	1802.14	1985.8	1925.87	1809.51	1941.36	2091.54	1951.68	1935.96	1931.18	1919.44	2023.12	1858.82	2044.61	2000.08	1904.85	2223.86
ENSMUSG00000009090	Ap1b1		3440	3851	3428	3502	3648	3511	2844	2623	3352	3348	3026	3256	3237	3706	3227	2957	3184	2997	2917	3002	3710	3108	3612	3714		3056.81	3548.93	3688.42	3303.38	3359.11	3197.91	3367.48	3087.58	3278.58	3138.99	3224.24	3232.11	3239.79	3298.7	3048.89	3127.15	3256.63	2953.81	3248.43	3219.44	3382.95	3381.48
ENSMUSG00000009092	Derl3		31	24	25	28	22	21	14	16	28	17	18	20	28	24	23	29	13	21	15	15	27	13	26	26		27.55	22.12	26.9	26.41	20.26	19.13	16.58	18.83	27.39	15.94	19.18	19.85	28.02	21.36	21.73	30.67	13.3	20.7	16.7	16.09	24.62	14.14
ENSMUSG00000009097	Tbx1		19	25	19	21	18	22	16	11	22	15	17	22	13	20	16	16	14	26	12	17	23	15	13	19		16.88	23.04	20.44	19.81	16.57	20.04	18.95	12.95	21.52	14.06	18.11	21.84	13.01	17.8	15.12	16.92	14.32	25.63	13.36	18.23	20.97	16.32
ENSMUSG00000009112	Bcl2l13		838	1028	896	983	990	999	812	829	983	1071	907	857	994	993	935	899	866	812	775	890	1021	783	894	966		744.65	947.36	964.07	927.25	911.6	909.92	961.46	975.83	961.47	1004.14	966.42	850.71	994.86	883.87	883.39	950.73	885.76	800.3	863.06	954.46	931	851.9
ENSMUSG00000009145	Dqx1		3	3	3	2	3	3	2	3	3	2	2	2	0	4	5	5	7	9	1	5	1	6	6	5		2.67	2.76	3.23	1.89	2.76	2.73	2.37	3.53	2.93	1.88	2.13	1.99	0	3.56	4.72	5.29	7.16	8.87	1.11	5.36	0.91	6.53
ENSMUSG00000009207	Lnpk		795	893	871	804	968	874	718	789	943	940	883	811	954	870	814	803	757	704	714	923	979	767	695	784		706.44	822.95	937.17	758.4	891.34	796.06	850.16	928.75	922.34	881.32	940.85	805.05	954.82	774.39	769.07	849.2	774.27	693.85	795.13	989.85	892.7	834.49
ENSMUSG00000009214	Mymk		5	5	5	2	4	1	2	0	5	4	4	1	1	2	2	3	5	5	3	1	5	1	1	7		4.44	4.61	5.38	1.89	3.68	0.91	2.37	0	4.89	3.75	4.26	0.99	1	1.78	1.89	3.17	5.11	4.93	3.34	1.07	4.56	1.09
ENSMUSG00000009216	Fam163b		742	2094	1657	1650	2099	681	1503	2431	2366	2766	2391	1394	2541	2881	2599	2410	2177	1668	2482	2451	2554	2320	2440	2597		659.35	1929.75	1782.88	1556.42	1932.78	620.27	1779.65	2861.58	2314.17	2593.32	2547.64	1383.77	2543.19	2564.37	2455.55	2548.67	2226.66	1643.96	2764.01	2628.53	2328.86	2524.15
ENSMUSG00000009246	Trpm5		9	2	0	1	6	5	3	2	0	0	3	4	3	7	1	4	1	3	3	1	1	0	4	3		8	1.84	0	0.94	5.52	4.55	3.55	2.35	0	0	3.2	3.97	3	6.23	0.94	4.23	1.02	2.96	3.34	1.07	0.91	0
ENSMUSG00000009281	Rarres2		61	42	30	39	28	35	21	22	29	29	23	31	19	30	35	23	39	42	25	26	29	17	34	30		54.21	38.71	32.28	36.79	25.78	31.88	24.87	25.9	28.36	27.19	24.51	30.77	19.02	26.7	33.07	24.32	39.89	41.39	27.84	27.88	26.44	18.5
ENSMUSG00000009291	Pttg1ip		1117	919	767	923	918	1077	773	650	837	862	740	933	775	909	892	792	870	1181	743	630	822	741	1043	830		992.58	846.91	825.27	870.65	845.3	980.96	915.28	765.13	818.67	808.19	788.48	926.16	775.67	809.1	842.77	837.57	889.85	1163.98	827.42	675.63	749.54	806.2
ENSMUSG00000009292	Trpm2		701	747	670	691	727	747	482	490	576	481	490	535	554	613	485	515	560	570	450	482	534	509	553	540		622.91	688.41	720.9	651.81	669.43	680.39	570.72	576.79	563.38	450.97	522.1	531.08	554.48	545.63	458.23	544.63	572.77	561.78	501.13	516.91	486.93	553.79
ENSMUSG00000009293	Ube2g2		817	1065	948	1058	946	827	699	628	872	897	731	790	813	962	976	793	815	853	764	806	902	757	841	915		725.99	981.46	1020.02	997.99	871.08	753.25	827.66	739.23	852.9	841	778.89	784.2	813.7	856.27	922.13	838.63	833.59	840.71	850.81	864.38	822.49	823.61
ENSMUSG00000009356	Lpo		57	5	6	6	8	21	7	9	10	15	10	16	12	20	5	12	12	16	10	4	8	15	18	16		50.65	4.61	6.46	5.66	7.37	19.13	8.29	10.59	9.78	14.06	10.66	15.88	12.01	17.8	4.72	12.69	12.27	15.77	11.14	4.29	7.29	16.32
ENSMUSG00000009376	Met		157	393	196	616	423	42	333	307	495	381	243	447	345	276	357	269	376	374	212	237	386	264	219	369		139.51	362.17	210.89	581.06	389.5	38.25	394.29	361.38	484.16	357.21	258.92	443.72	345.3	245.67	337.3	284.48	384.58	368.61	236.09	254.17	351.97	287.23
ENSMUSG00000009378	Slc16a12		33	47	61	35	57	83	61	19	64	44	43	77	23	50	44	39	40	74	26	45	74	35	76	61		29.32	43.31	65.63	33.01	52.49	75.6	72.23	22.37	62.6	41.25	45.82	76.44	23.02	44.5	41.57	41.24	40.91	72.93	28.95	48.26	67.48	38.08
ENSMUSG00000009394	Syn2		10076	17564	13412	17708	14537	9981	9186	7279	10411	8944	7206	9623	8971	9266	8889	7972	8552	8603	6873	7422	9253	7771	8039	9362		8953.61	16186.3	14430.9	16703.7	13385.8	9090.96	10876.8	8568.25	10183	8385.64	7678.07	9552.41	8978.72	8247.65	8398.38	8430.71	8747.09	8479.01	7653.92	7959.58	8437.32	8454.8
ENSMUSG00000009406	Elk1		999	1683	1058	1368	1333	1128	1043	910	1285	1186	970	1138	1222	1289	1207	1098	1129	923	944	1077	1248	1075	1099	1196		887.72	1550.99	1138.37	1290.41	1227.44	1027.41	1234.98	1071.18	1256.85	1111.96	1033.55	1129.65	1223.05	1147.34	1140.38	1161.18	1154.75	909.7	1051.26	1155.01	1137.99	1169.59
ENSMUSG00000009418	Nav1		1510	1855	1746	2044	1917	1224	1256	1323	1529	1833	1274	1222	1320	1538	1527	1470	1186	1232	1297	1220	1425	1211	1442	1455		1341.8	1709.5	1878.64	1928.07	1765.19	1114.85	1487.18	1557.33	1495.51	1718.57	1357.46	1213.04	1321.14	1368.97	1442.72	1554.58	1213.06	1214.24	1444.37	1308.37	1299.38	1317.56
ENSMUSG00000009470	Tnpo1		1417	1170	923	1050	1182	1409	903	901	1042	1201	1017	1096	1028	1031	1088	1007	848	973	812	819	1045	883	965	980		1259.16	1078.23	993.12	990.45	1088.39	1283.35	1069.21	1060.58	1019.18	1126.02	1083.62	1087.96	1028.88	917.69	1027.95	1064.94	867.34	958.98	904.26	878.32	952.88	960.7
ENSMUSG00000009535	Rnmt		1461	1271	1229	1307	1401	1716	965	1030	1243	1314	1134	1275	1140	1178	1178	957	1107	1138	1007	1200	1301	1097	1238	1300		1298.26	1171.3	1322.37	1232.87	1290.05	1562.98	1142.62	1212.43	1215.77	1231.97	1208.29	1265.65	1140.98	1048.54	1112.98	1012.07	1132.25	1121.6	1121.42	1286.92	1186.31	1193.53
ENSMUSG00000009545	Kcnq1		9	34	17	34	19	6	5	6	9	17	3	10	9	7	12	8	4	8	6	4	6	5	5	8		8	31.33	18.29	32.07	17.5	5.46	5.92	7.06	8.8	15.94	3.2	9.93	9.01	6.23	11.34	8.46	4.09	7.88	6.68	4.29	5.47	5.44
ENSMUSG00000009549	Srp14		1041	1131	976	1346	976	869	678	661	829	786	756	808	813	972	948	782	820	863	858	794	934	767	859	920		925.04	1042.29	1050.15	1269.66	898.71	791.51	802.8	778.08	810.84	736.93	805.53	802.07	813.7	865.17	895.68	827	838.71	850.56	955.49	851.51	851.67	834.49
ENSMUSG00000009551	6330409D20Rik		21	16	9	15	20	15	13	8	16	24	16	21	14	20	13	16	9	17	19	15	13	13	18	9		18.66	14.74	9.68	14.15	18.42	13.66	15.39	9.42	15.65	22.5	17.05	20.85	14.01	17.8	12.28	16.92	9.21	16.75	21.16	16.09	11.85	14.14
ENSMUSG00000009555	Cdk9		920	1147	871	1035	1069	996	928	889	1109	1150	986	1088	1121	1339	1281	1097	1172	1152	1031	1070	1367	1235	1233	1260		817.52	1057.03	937.17	976.3	984.34	907.18	1098.81	1046.46	1084.71	1078.21	1050.59	1080.02	1121.96	1191.84	1210.3	1160.12	1198.74	1135.4	1148.14	1147.5	1246.5	1343.67
ENSMUSG00000009563	Tor2a		224	314	259	302	276	237	244	222	301	291	253	270	299	368	329	277	273	281	250	303	340	305	291	341		199.05	289.37	278.68	284.87	254.14	215.87	288.91	261.32	294.41	272.83	269.57	268.02	299.26	327.56	310.84	292.94	279.23	276.95	278.41	324.95	310.03	331.84
ENSMUSG00000009566	Fpgs		92	107	64	79	70	78	59	48	63	66	60	83	54	67	61	54	65	83	55	48	71	70	68	54		81.75	98.61	68.86	74.52	64.46	71.04	69.86	56.5	61.62	61.88	63.93	82.39	54.05	59.64	57.63	57.11	66.48	81.8	61.25	51.48	64.74	76.16
ENSMUSG00000009569	Mrtfb		1962	4335	3929	3795	5055	2345	3988	4222	5061	5972	4148	3404	4836	5079	5106	4915	4010	3291	4475	4623	4866	4143	4080	4775		1743.45	3994.97	4227.48	3579.76	4654.68	2135.89	4722.05	4969.8	4950.14	5599.18	4419.74	3379.03	4840.16	4520.81	4824.18	5197.81	4101.48	3243.57	4983.45	4957.85	4437.05	4507.56
ENSMUSG00000009575	Cbx5		3881	4299	3762	4630	3995	3056	2791	2874	3520	3701	3040	2816	3082	3588	3365	3034	2368	2397	2190	2352	2703	2274	2371	2545		3448.69	3961.79	4047.79	4367.4	3678.63	2783.49	3304.72	3383.04	3442.9	3469.95	3239.15	2795.34	3084.65	3193.67	3179.27	3208.58	2422.02	2362.45	2438.83	2522.36	2464.72	2474.1
ENSMUSG00000009585	Apobec3		47	40	41	28	53	30	42	51	36	49	32	71	53	54	46	46	46	73	40	48	65	31	49	56		41.76	36.86	44.11	26.41	48.8	27.32	49.73	60.03	35.21	45.94	34.1	70.48	53.05	48.07	43.46	48.65	47.05	71.95	44.54	51.48	59.27	33.73
ENSMUSG00000009614	Sardh		306	222	185	198	190	215	156	147	185	202	169	207	167	229	181	176	170	233	183	161	182	145	208	186		271.91	204.59	199.05	186.77	174.95	195.83	184.71	173.04	180.95	189.39	180.07	205.48	167.14	203.83	171.01	186.13	173.88	229.64	203.79	172.66	165.96	157.76
ENSMUSG00000009621	Vav2		360	269	208	232	241	202	210	198	203	228	188	225	215	228	228	227	258	243	189	197	219	187	247	247		319.9	247.9	223.8	218.84	221.91	183.99	248.65	233.07	198.55	213.77	200.32	223.35	215.19	202.94	215.42	240.06	263.89	239.5	210.47	211.27	199.69	203.45
ENSMUSG00000009628	Tex15		27	64	20	56	35	22	11	6	8	8	5	9	6	6	4	6	1	6	4	4	12	5	6	9		23.99	58.98	21.52	52.82	32.23	20.04	13.02	7.06	7.82	7.5	5.33	8.93	6.01	5.34	3.78	6.35	1.02	5.91	4.45	4.29	10.94	5.44
ENSMUSG00000009630	Ppp2cb		1830	2164	1861	2083	2292	2031	1744	1862	2165	2449	2176	1989	2148	2492	2394	1962	2069	1937	1948	2161	2521	1919	2177	2348		1626.15	1994.26	2002.38	1964.86	2110.49	1849.89	2065.01	2191.8	2117.58	2296.11	2318.55	1974.41	2149.85	2218.12	2261.87	2074.89	2116.2	1909.08	2169.33	2317.52	2298.77	2087.86
ENSMUSG00000009633	G0s2		104	59	33	76	54	101	56	41	44	51	56	88	59	89	74	49	56	103	58	62	72	59	71	56		92.42	54.37	35.51	71.69	49.72	91.99	66.31	48.26	43.04	47.82	59.67	87.35	59.05	79.22	69.92	51.82	57.28	101.52	64.59	66.49	65.65	64.19
ENSMUSG00000009640	Dmap1		425	446	366	428	433	436	309	333	385	477	371	380	392	487	446	371	417	376	389	406	419	414	422	513		377.66	411.02	393.8	403.73	398.71	397.12	365.88	391.98	376.57	447.22	395.3	377.21	392.34	433.48	421.38	392.35	426.51	370.58	433.2	435.41	382.06	450.43
ENSMUSG00000009647	Mcu		633	580	509	652	551	796	431	361	448	490	445	594	465	484	393	365	395	480	349	389	448	349	372	399		562.49	534.51	547.67	615.02	507.37	725.02	510.33	424.94	438.19	459.41	474.15	589.64	465.4	430.81	371.31	386	404.01	473.08	388.65	417.18	408.51	379.71
ENSMUSG00000009681	Bcr		2526	4189	3614	4009	3751	2430	2644	2516	3213	3311	2602	2481	2899	3122	2859	2939	2727	2722	2321	2395	3001	2508	2648	2937		2244.62	3860.42	3888.55	3781.62	3453.95	2213.31	3130.66	2961.63	3142.62	3104.3	2772.46	2462.8	2901.49	2778.89	2701.2	3108.11	2789.21	2682.77	2584.71	2568.47	2736.45	2728.69
ENSMUSG00000009687	Fxyd5		125	151	104	108	153	137	204	149	225	180	142	263	210	225	243	192	217	339	109	124	285	187	233	163		111.08	139.16	111.9	101.87	140.88	124.78	241.55	175.39	220.07	168.76	151.3	261.07	210.18	200.27	229.59	203.05	221.95	334.11	121.38	132.98	259.88	203.45
ENSMUSG00000009731	Kcnd1		220	254	166	250	191	198	130	160	177	174	162	158	155	197	154	137	194	164	175	118	170	156	148	145		195.49	234.08	178.61	235.82	175.87	180.34	153.93	188.34	173.12	163.14	172.61	156.84	155.13	175.35	145.5	144.88	198.43	161.64	194.88	126.55	155.01	169.73
ENSMUSG00000009733	Tfcp2		404	432	355	423	396	392	292	264	317	354	270	382	322	335	313	300	310	356	247	295	355	274	326	316		359	398.11	381.97	399.01	364.64	357.04	345.75	310.76	310.06	331.9	287.69	379.2	322.28	298.18	295.72	317.26	317.07	350.87	275.06	316.37	323.71	298.11
ENSMUSG00000009734	Pou6f2		87	28	24	20	34	21	11	32	30	23	25	28	39	32	19	20	19	18	21	22	18	13	17	18		77.31	25.8	25.82	18.87	31.31	19.13	13.02	37.67	29.34	21.56	26.64	27.79	39.03	28.48	17.95	21.15	19.43	17.74	23.39	23.59	16.41	14.14
ENSMUSG00000009739	Pou6f1		1319	1620	1795	1486	2289	1859	2287	2332	2603	3333	2658	2142	2726	3216	2836	2855	2467	2177	2713	2683	2890	2610	2913	2832		1172.07	1492.93	1931.36	1401.72	2107.73	1693.23	2707.95	2745.04	2545.98	3124.93	2832.13	2126.29	2728.35	2862.55	2679.47	3019.28	2523.28	2145.62	3021.25	2877.33	2635.24	2839.66
ENSMUSG00000009741	Ubp1		1176	1256	1038	1123	1209	1204	940	1031	1132	1165	1106	1290	1222	1349	1286	1178	1216	1274	941	1052	1294	1142	1220	1120		1045	1157.48	1116.86	1059.31	1113.26	1096.64	1113.02	1213.61	1107.2	1092.27	1178.46	1280.54	1223.05	1200.74	1215.02	1245.78	1243.74	1255.64	1047.92	1128.2	1179.93	1242.49
ENSMUSG00000009772	Nuak2		45	14	15	15	16	33	14	7	15	17	12	32	16	21	24	12	14	29	16	8	8	7	21	22		39.99	12.9	16.14	14.15	14.73	30.06	16.58	8.24	14.67	15.94	12.79	31.77	16.01	18.69	22.68	12.69	14.32	28.58	17.82	8.58	7.29	7.62
ENSMUSG00000009828	Cilk1		491	386	326	373	420	387	346	367	364	500	367	338	404	471	402	382	398	350	384	344	384	343	386	342		436.31	355.72	350.77	351.84	386.74	352.49	409.69	432	356.03	468.79	391.04	335.52	404.35	419.24	379.81	403.98	407.08	344.96	427.63	368.92	350.15	373.18
ENSMUSG00000009863	Sdhb		1863	1749	1554	1856	1808	1930	1329	1452	1678	1713	1571	1669	1669	1845	1744	1472	1563	1602	1640	1657	1929	1670	1814	1940		1655.48	1611.81	1672.06	1750.73	1664.82	1757.9	1573.62	1709.18	1641.24	1606.06	1673.92	1656.76	1670.44	1642.23	1647.74	1556.7	1598.66	1578.91	1826.34	1777.02	1758.95	1816.95
ENSMUSG00000009876	Cox4i2		28	15	16	9	16	38	17	15	11	22	21	27	12	22	25	8	22	34	17	22	23	14	18	26		24.88	13.82	17.22	8.49	14.73	34.61	20.13	17.66	10.76	20.63	22.38	26.8	12.01	19.58	23.62	8.46	22.5	33.51	18.93	23.59	20.97	15.23
ENSMUSG00000009894	Snap47		5747	6090	5644	6067	6110	5459	4584	4553	5549	5692	5222	5245	5728	6423	5953	5367	5290	5065	5166	5620	6149	5209	5406	6168		5106.83	5612.31	6072.77	5722.9	5626.14	4972.2	5427.75	5359.42	5427.45	5336.66	5564.1	5206.52	5732.93	5717.1	5624.43	5675.82	5410.68	4992	5752.97	6027.06	5606.95	5667.36
ENSMUSG00000009905	Kdsr		735	675	515	572	530	709	437	434	530	550	472	581	523	551	528	519	450	534	418	452	556	443	507	522		653.13	622.05	554.12	539.56	488.03	645.78	517.44	510.87	518.39	515.66	502.92	576.74	523.45	490.44	498.86	548.86	460.27	526.3	465.49	484.74	506.99	481.98
ENSMUSG00000009907	Vps4b		914	954	702	936	832	889	682	676	812	927	816	770	810	881	853	690	756	833	715	791	953	770	854	859		812.19	879.17	755.33	882.91	766.11	809.72	807.53	795.73	794.21	869.13	869.46	764.35	810.7	784.18	805.92	729.7	773.25	820.99	796.24	848.29	868.99	837.76
ENSMUSG00000009927	Rps25		1204	1103	989	1222	1170	1025	919	842	983	1074	982	1008	1083	1400	1382	1082	1227	1379	1217	1184	1408	1181	1247	1381		1069.88	1016.48	1064.13	1152.69	1077.35	933.6	1088.15	991.13	961.47	1006.95	1046.33	1000.61	1083.93	1246.14	1305.72	1144.26	1254.99	1359.13	1355.28	1269.76	1283.88	1284.92
ENSMUSG00000009995	Taz		403	442	369	448	424	429	335	312	402	375	372	473	457	496	450	409	427	458	362	376	463	416	452	425		358.11	407.33	397.03	422.59	390.42	390.74	396.66	367.26	393.19	351.59	396.37	469.53	457.39	441.49	425.16	432.53	436.74	451.4	403.13	403.23	422.19	452.61
ENSMUSG00000010021	Kif19a		62	46	31	31	50	58	42	56	70	55	56	49	66	56	76	55	62	41	54	29	62	61	41	44		55.09	42.39	33.36	29.24	46.04	52.83	49.73	65.92	68.47	51.57	59.67	48.64	66.06	49.85	71.81	58.16	63.41	40.41	60.14	31.1	56.53	66.37
ENSMUSG00000010025	Aldh3a2		1190	1034	980	998	991	1153	726	707	841	820	756	885	742	796	763	728	841	878	728	747	979	704	852	854		1057.44	952.89	1054.45	941.4	912.52	1050.18	859.63	832.22	822.58	768.81	805.53	878.51	742.64	708.52	720.89	769.89	860.18	865.35	810.72	801.11	892.7	765.95
ENSMUSG00000010044	Zmynd10		25	48	44	55	42	11	28	17	40	21	19	23	22	40	29	28	35	34	23	25	24	20	26	39		22.22	44.23	47.34	51.88	38.67	10.02	33.15	20.01	39.12	19.69	20.24	22.83	22.02	35.6	27.4	29.61	35.8	33.51	25.61	26.81	21.88	21.76
ENSMUSG00000010045	Tmem115		676	692	537	663	615	733	479	510	618	702	599	604	614	762	640	589	608	590	566	610	647	460	624	650		600.7	637.72	577.8	625.4	566.3	667.64	567.17	600.33	604.46	658.18	638.24	599.57	614.53	678.25	604.68	622.89	621.87	581.5	630.31	654.18	589.97	500.48
ENSMUSG00000010047	Hyal2		177	181	130	158	166	152	111	97	136	153	140	126	123	187	133	121	126	151	144	122	159	128	139	149		157.28	166.8	139.88	149.04	152.85	138.45	131.43	114.18	133.02	143.45	149.17	125.08	123.11	166.45	125.66	127.96	128.87	148.82	160.36	130.84	144.98	139.26
ENSMUSG00000010048	Ifrd2		96	70	66	67	65	96	61	54	67	79	62	76	95	81	87	64	74	108	88	81	99	74	100	84		85.31	64.51	71.01	63.2	59.85	87.44	72.23	63.56	65.53	74.07	66.06	75.44	95.08	72.1	82.2	67.68	75.69	106.44	98	86.87	90.27	80.51
ENSMUSG00000010051	Hyal1		68	68	53	49	54	59	56	32	58	60	54	71	45	71	50	52	46	71	39	38	52	41	72	35		60.43	62.67	57.03	46.22	49.72	53.74	66.31	37.67	56.73	56.25	57.54	70.48	45.04	63.2	47.24	54.99	47.05	69.98	43.43	40.75	47.42	44.61
ENSMUSG00000010054	Tusc2		1137	1259	1115	1270	1290	1205	975	1067	1222	1267	1175	1169	1273	1476	1447	1234	1235	1304	1258	1319	1467	1164	1310	1512		1010.35	1160.25	1199.71	1197.97	1187.84	1097.55	1154.46	1255.99	1195.23	1187.9	1251.98	1160.42	1274.1	1313.78	1367.13	1305	1263.17	1285.21	1400.94	1414.54	1337.68	1266.42
ENSMUSG00000010057	Nprl2		431	460	424	500	486	427	369	358	411	447	428	409	434	597	505	387	471	477	362	462	552	453	466	473		382.99	423.92	456.21	471.64	447.51	388.92	436.92	421.41	402	419.09	456.04	406	434.37	531.39	477.13	409.27	481.74	470.13	403.13	495.46	503.34	492.86
ENSMUSG00000010064	Slc38a3		999	819	696	665	822	1039	690	576	705	727	695	782	692	854	806	701	779	1010	666	668	731	656	846	757		887.72	754.76	748.87	627.28	756.9	946.35	817	678.02	689.56	681.61	740.53	776.26	692.6	760.14	761.51	741.34	796.77	995.44	741.67	716.38	666.56	713.72
ENSMUSG00000010066	Cacna2d2		2383	629	684	728	692	2805	437	525	590	631	594	1521	611	747	550	612	617	1166	521	562	549	632	910	582		2117.55	579.66	735.96	686.71	637.2	2554.87	517.44	617.99	577.08	591.61	632.91	1509.84	611.53	664.9	519.64	647.21	631.08	1149.19	580.2	602.71	500.6	687.61
ENSMUSG00000010067	Rassf1		114	112	86	87	95	103	76	85	94	111	107	85	96	104	116	80	102	137	80	99	124	95	118	120		101.3	103.21	92.53	82.07	87.48	93.82	89.99	100.06	91.94	104.07	114.01	84.38	96.08	92.57	109.6	84.6	104.33	135.03	89.09	106.17	113.07	103.36
ENSMUSG00000010080	Epn3		212	22	28	21	34	341	25	12	23	15	31	159	14	25	11	21	21	111	23	11	18	15	48	12		188.38	20.27	30.13	19.81	31.31	310.59	29.6	14.13	22.5	14.06	33.03	157.83	14.01	22.25	10.39	22.21	21.48	109.4	25.61	11.8	16.41	16.32
ENSMUSG00000010086	Rnf112		4140	3467	2352	2975	3402	4994	2892	3624	4346	4172	3850	5642	4957	4985	4988	4512	5061	4993	4284	4576	5590	4800	4224	5362		3678.84	3195.05	2530.68	2806.27	3132.59	4548.67	3424.31	4265.88	4250.8	3911.55	4102.22	5600.61	4961.27	4437.14	4712.69	4771.62	5176.45	4921.04	4770.75	4907.45	5097.23	5222.37
ENSMUSG00000010095	Slc3a2		2155	2341	2284	2449	2400	2521	2077	1911	2307	2501	2315	2348	2247	2581	2427	2127	2234	2575	2082	2052	2474	2010	2383	2651		1914.95	2157.37	2457.51	2310.1	2209.94	2296.19	2459.3	2249.48	2256.47	2344.87	2466.66	2330.78	2248.93	2297.34	2293.04	2249.39	2284.96	2537.89	2318.56	2200.63	2255.91	2186.87
ENSMUSG00000010097	Nxf1		937	986	791	916	914	904	717	762	879	936	888	1010	950	1079	1007	919	1155	1014	700	795	1028	1046	986	929		832.63	908.66	851.09	864.05	841.62	823.39	848.97	896.97	859.75	877.57	946.17	1002.59	950.82	960.42	951.42	971.88	1181.35	999.39	779.53	852.58	937.38	1138.04
ENSMUSG00000010110	Stx5a		617	658	480	622	627	754	532	592	697	708	647	724	673	827	699	661	790	762	618	717	841	750	711	754		548.27	606.39	516.47	586.72	577.35	686.76	629.92	696.85	681.73	663.8	689.39	718.69	673.58	736.11	660.42	699.03	808.02	751.02	688.22	768.93	766.86	816
ENSMUSG00000010122	Slc47a1		101	97	75	46	101	86	191	57	172	135	82	269	100	104	153	81	115	259	14	42	225	81	158	100		89.75	89.39	80.7	43.39	93	78.33	226.16	67.1	168.23	126.57	87.37	267.03	100.09	92.57	144.56	85.66	117.62	255.27	15.59	45.04	205.17	88.13
ENSMUSG00000010136	Pifo		8	10	3	11	8	1	1	2	0	3	0	0	1	2	4	2	1	2	1	0	2	1	4	4		7.11	9.22	3.23	10.38	7.37	0.91	1.18	2.35	0	2.81	0	0	1	1.78	3.78	2.12	1.02	1.97	1.11	0	1.82	1.09
ENSMUSG00000010142	Tnfrsf13b		25	23	20	24	15	13	11	8	20	15	15	14	11	22	18	14	20	16	19	20	10	21	19	13		22.22	21.2	21.52	22.64	13.81	11.84	13.02	9.42	19.56	14.06	15.98	13.9	11.01	19.58	17.01	14.81	20.46	15.77	21.16	21.45	9.12	22.85
ENSMUSG00000010154	Spire2		495	360	325	398	359	375	261	263	326	325	292	269	310	418	337	325	317	312	272	289	341	276	411	373		439.86	331.76	349.69	375.43	330.57	341.56	309.04	309.58	318.86	304.71	311.13	267.03	310.27	372.06	318.4	343.7	324.23	307.5	302.9	309.93	310.94	300.29
ENSMUSG00000010175	Prox1		865	212	220	258	288	712	169	195	240	247	217	340	228	202	192	199	200	297	198	196	239	170	255	192		768.65	195.37	236.71	243.37	265.19	648.51	200.11	229.54	234.74	231.58	231.22	337.51	228.2	179.8	181.4	210.45	204.56	292.72	220.5	210.2	217.93	184.96
ENSMUSG00000010277	2610507B11Rik		5665	5448	4881	5001	5469	5308	4317	4190	5137	5525	4622	4731	4641	5092	4706	4648	4487	4832	4121	4312	4976	4046	4956	4845		5033.96	5020.66	5251.8	4717.36	5035.9	4834.67	5111.6	4932.13	5024.48	5180.08	4924.79	4696.29	4644.99	4532.38	4446.26	4915.45	4589.36	4762.36	4589.23	4624.32	4537.35	4402.02
ENSMUSG00000010290	AI597479		841	671	602	706	629	745	516	424	600	624	545	637	596	600	584	544	580	613	507	565	611	494	571	518		747.32	618.37	647.73	665.96	579.19	678.57	610.98	499.1	586.86	585.04	580.7	632.33	596.51	534.06	551.77	575.3	593.23	604.17	564.61	605.92	557.14	537.47
ENSMUSG00000010307	Tmem86a		205	228	227	235	231	284	234	187	241	196	191	263	246	300	282	227	231	252	207	235	307	217	282	284		182.16	210.12	244.24	221.67	212.71	258.67	277.07	220.12	235.72	183.76	203.51	261.07	246.21	267.03	266.44	240.06	236.27	248.37	230.52	252.02	279.94	236.09
ENSMUSG00000010311	Optc		18	36	19	36	19	6	4	4	7	6	5	16	7	4	6	5	5	8	3	5	8	10	2	7		15.99	33.18	20.44	33.96	17.5	5.46	4.74	4.71	6.85	5.63	5.33	15.88	7.01	3.56	5.67	5.29	5.11	7.88	3.34	5.36	7.29	10.88
ENSMUSG00000010342	Tex14		5	2	4	7	4	9	0	4	1	1	1	3	5	9	0	4	6	7	3	2	3	4	4	2		4.44	1.84	4.3	6.6	3.68	8.2	0	4.71	0.98	0.94	1.07	2.98	5	8.01	0	4.23	6.14	6.9	3.34	2.14	2.74	4.35
ENSMUSG00000010358	Ifi35		56	46	25	37	45	42	27	32	41	44	28	54	31	39	48	32	38	56	27	28	53	26	44	33		49.76	42.39	26.9	34.9	41.44	38.25	31.97	37.67	40.1	41.25	29.83	53.6	31.03	34.71	45.35	33.84	38.87	55.19	30.07	30.03	48.33	28.29
ENSMUSG00000010362	Rdm1		97	64	57	71	67	77	38	32	55	44	58	67	50	73	66	34	66	71	42	48	68	42	73	56		86.19	58.98	61.33	66.97	61.69	70.13	44.99	37.67	53.8	41.25	61.8	66.51	50.04	64.98	62.36	35.96	67.51	69.98	46.77	51.48	62.01	45.7
ENSMUSG00000010376	Nedd8		1332	1269	1069	1322	1264	1359	934	947	1037	1112	974	1163	1106	1344	1296	1039	1123	1260	1133	1162	1332	1029	1139	1279		1183.63	1169.46	1150.21	1247.02	1163.9	1237.81	1105.92	1114.73	1014.29	1042.58	1037.81	1154.47	1106.95	1196.29	1224.47	1098.78	1148.62	1241.84	1261.73	1246.17	1214.58	1119.55
ENSMUSG00000010392	Gosr1		1039	1008	786	969	944	990	692	651	819	842	834	834	832	898	846	715	766	766	734	713	860	704	780	784		923.26	928.93	845.71	914.04	869.24	901.72	819.37	766.3	801.06	789.44	888.64	827.88	832.72	799.31	799.31	756.14	783.47	754.96	817.4	764.64	784.19	765.95
ENSMUSG00000010406	Mrpl52		243	216	202	238	199	211	152	153	167	172	168	199	171	229	241	167	215	233	206	195	221	181	232	202		215.93	199.06	217.35	224.5	183.24	192.18	179.98	180.1	163.34	161.26	179.01	197.54	171.15	203.83	227.7	176.61	219.9	229.64	229.41	209.12	201.52	196.93
ENSMUSG00000010453	Kansl3		1608	1633	1345	1545	1506	1615	1184	1167	1396	1426	1203	1296	1446	1580	1436	1371	1399	1431	1206	1237	1464	1224	1476	1389		1428.88	1504.91	1447.18	1457.37	1386.74	1470.98	1401.93	1373.7	1365.42	1336.98	1281.81	1286.49	1447.24	1406.35	1356.74	1449.89	1430.91	1410.38	1343.03	1326.6	1334.94	1331.7
ENSMUSG00000010461	Eya4		36	57	60	34	100	55	113	88	109	154	109	94	109	110	117	120	129	112	127	139	132	111	119	125		31.99	52.53	64.56	32.07	92.08	50.1	133.8	103.59	106.61	144.39	116.14	93.31	109.09	97.91	110.54	126.9	131.94	110.39	141.43	149.07	120.36	120.77
ENSMUSG00000010476	Ebf3		381	12	12	19	19	219	11	7	7	20	17	71	9	92	19	18	20	61	2	4	3	19	81	7		338.56	11.06	12.91	17.92	17.5	199.47	13.02	8.24	6.85	18.75	18.11	70.48	9.01	81.89	17.95	19.04	20.46	60.12	2.23	4.29	2.74	20.67
ENSMUSG00000010492	Uckl1os		12	8	6	10	7	14	4	4	8	6	8	8	11	7	9	8	9	14	9	5	15	9	8	3		10.66	7.37	6.46	9.43	6.45	12.75	4.74	4.71	7.82	5.63	8.52	7.94	11.01	6.23	8.5	8.46	9.21	13.8	10.02	5.36	13.68	9.79
ENSMUSG00000010505	Myt1		398	203	124	206	153	619	97	96	124	98	88	353	99	116	89	99	108	226	74	86	124	91	95	100		353.67	187.08	133.42	194.32	140.88	563.8	114.85	113	121.28	91.88	93.76	350.41	99.09	103.25	84.09	104.7	110.46	222.74	82.41	92.23	113.07	99.01
ENSMUSG00000010517	Faf1		729	557	446	574	583	664	396	461	520	502	484	538	469	542	470	442	463	515	444	450	539	494	508	460		647.8	513.31	479.88	541.44	536.83	604.79	468.89	542.65	508.61	470.66	515.71	534.05	469.4	482.43	444.06	467.43	473.56	507.58	494.45	482.59	491.49	537.47
ENSMUSG00000010529	Gm266		70	53	35	38	28	56	27	26	37	34	25	35	33	37	27	25	28	63	29	16	26	24	27	37		62.2	48.84	37.66	35.84	25.78	51.01	31.97	30.61	36.19	31.88	26.64	34.74	33.03	32.93	25.51	26.44	28.64	62.09	32.3	17.16	23.71	26.11
ENSMUSG00000010538	Tsacc		4	7	7	9	7	5	5	5	8	7	6	3	4	7	8	2	8	14	2	6	2	10	6	3		3.55	6.45	7.53	8.49	6.45	4.55	5.92	5.89	7.82	6.56	6.39	2.98	4	6.23	7.56	2.12	8.18	13.8	2.23	6.43	1.82	10.88
ENSMUSG00000010554	Mettl16		887	838	705	888	792	706	477	482	600	650	578	546	607	678	635	573	488	634	393	438	586	439	525	458		788.2	772.27	758.56	837.64	729.28	643.04	564.8	567.37	586.86	609.42	615.87	541.99	607.52	603.49	599.95	605.97	499.13	624.86	437.65	469.72	534.34	477.63
ENSMUSG00000010592	Dazl		22	54	39	50	51	28	40	52	40	58	74	45	83	60	72	54	60	47	52	56	64	54	56	61		19.55	49.76	41.96	47.16	46.96	25.5	47.36	61.21	39.12	54.38	78.85	44.67	83.07	53.41	68.03	57.11	61.37	46.32	57.91	60.06	58.36	58.75
ENSMUSG00000010601	Apol7a		2	3	14	8	12	8	9	3	8	3	10	7	13	6	8	10	10	10	12	16	16	8	7	8		1.78	2.76	15.06	7.55	11.05	7.29	10.66	3.53	7.82	2.81	10.66	6.95	13.01	5.34	7.56	10.58	10.23	9.86	13.36	17.16	14.59	8.7
ENSMUSG00000010607	Pigyl		422	276	228	284	285	347	183	192	264	250	263	288	284	322	322	244	298	290	274	283	331	269	373	326		374.99	254.35	245.32	267.89	262.43	316.06	216.68	226.01	258.22	234.39	280.23	285.89	284.24	286.61	304.23	258.04	304.8	285.82	305.13	303.5	301.82	292.67
ENSMUSG00000010608	Rbm25		1701	1921	1499	1849	1850	1919	1522	1554	1726	1764	1616	1960	1793	2143	2095	1846	1607	1746	1305	1433	1648	1619	1582	1604		1511.52	1770.32	1612.88	1744.13	1703.49	1747.88	1802.14	1829.24	1688.19	1653.88	1721.87	1945.62	1794.54	1907.48	1979.37	1952.22	1643.66	1720.84	1453.28	1536.79	1502.72	1761.46
ENSMUSG00000010609	Psen2		356	275	254	255	291	435	218	185	263	210	196	321	242	256	264	223	222	332	182	207	251	214	257	260		316.34	253.43	273.3	240.54	267.96	396.21	258.13	217.77	257.24	196.89	208.84	318.65	242.21	227.87	249.43	235.83	227.06	327.22	202.68	221.99	228.87	232.83
ENSMUSG00000010651	Acaa1b		1	1	2	0	3	0	4	5	3	3	8	2	1	3	8	3	4	2	2	2	1	4	7	2		0.89	0.92	2.15	0	2.76	0	4.74	5.89	2.93	2.81	8.52	1.99	1	2.67	7.56	3.17	4.09	1.97	2.23	2.14	0.91	4.35
ENSMUSG00000010660	Plcd1		100	107	93	110	167	95	117	130	177	171	166	118	163	224	209	182	172	170	168	179	209	205	188	189		88.86	98.61	100.07	103.76	153.77	86.53	138.54	153.03	173.12	160.32	176.87	117.13	163.14	199.38	197.46	192.47	175.92	167.55	187.09	191.97	190.58	223.04
ENSMUSG00000010663	Fads1		4408	4234	3482	3743	4035	3975	3414	3351	3877	4072	3675	3667	3791	4423	4202	3279	4017	4511	3643	3512	4031	3488	4539	4111		3916.98	3901.89	3746.52	3530.71	3715.46	3620.54	4042.39	3944.53	3792.08	3817.79	3915.75	3640.1	3794.26	3936.9	3970.08	3467.67	4108.64	4445.98	4056.92	3766.38	3675.66	3794.92
ENSMUSG00000010721	Lmbr1		658	799	652	683	654	714	543	532	611	614	578	655	604	647	557	547	567	608	531	623	658	560	585	586		584.7	736.33	701.53	644.26	602.21	650.33	642.95	626.23	597.62	575.67	615.87	650.19	604.52	575.89	526.26	578.47	579.93	599.24	591.33	668.12	600	609.28
ENSMUSG00000010751	Tnfrsf22		22	15	14	11	16	9	3	9	13	10	13	7	15	19	14	13	12	13	7	6	14	7	10	10		19.55	13.82	15.06	10.38	14.73	8.2	3.55	10.59	12.72	9.38	13.85	6.95	15.01	16.91	13.23	13.75	12.27	12.81	7.8	6.43	12.77	7.62
ENSMUSG00000010755	Cars		707	598	625	673	737	688	556	666	747	719	761	775	673	780	747	686	699	714	624	725	849	702	756	871		628.25	551.09	672.48	634.83	678.64	626.65	658.34	783.96	730.64	674.11	810.85	769.31	673.58	694.28	705.77	725.47	714.95	703.71	694.9	777.51	774.16	763.77
ENSMUSG00000010797	Wnt2		25	44	100	47	27	24	51	72	48	98	72	36	82	103	68	75	79	45	94	71	81	74	75	92		22.22	40.55	107.6	44.33	24.86	21.86	60.39	84.75	46.95	91.88	76.72	35.74	82.07	91.68	64.25	79.32	80.8	44.35	104.68	76.14	73.86	80.51
ENSMUSG00000010803	Gabra1		9307	7052	6929	6180	8839	13145	7125	8248	9077	10664	9042	9678	9522	9534	9163	8557	8283	8204	8371	9621	10224	8464	10085	8997		8270.28	6498.85	7455.39	5829.49	8139.02	11972.8	8436.45	9708.88	8878.18	9998.27	9634.35	9607	9530.19	8486.19	8657.26	9049.37	8471.95	8085.76	9322.12	10317.9	9322.73	9208.78
ENSMUSG00000010825	Grid2ip		503	17	52	17	18	761	23	18	49	31	24	369	24	31	27	33	27	224	29	38	33	31	70	33		446.97	15.67	55.95	16.04	16.57	693.14	27.23	21.19	47.93	29.06	25.57	366.29	24.02	27.59	25.51	34.9	27.62	220.77	32.3	40.75	30.09	33.73
ENSMUSG00000010830	Kdelr3		9	5	4	6	7	9	5	8	6	4	1	10	7	6	10	7	10	10	0	7	7	5	5	8		8	4.61	4.3	5.66	6.45	8.2	5.92	9.42	5.87	3.75	1.07	9.93	7.01	5.34	9.45	7.4	10.23	9.86	0	7.51	6.38	5.44
ENSMUSG00000010911	Apip		191	117	113	142	144	201	95	95	104	128	121	179	132	146	116	112	107	170	128	114	126	103	108	139		169.72	107.82	121.58	133.95	132.6	183.08	112.49	111.83	101.72	120.01	128.93	177.69	132.11	129.95	109.6	118.44	109.44	167.55	142.54	122.26	114.89	112.06
ENSMUSG00000010914	Pdhx		861	811	753	826	797	974	616	633	783	816	720	790	737	749	831	709	673	711	671	814	851	724	797	825		765.09	747.39	810.2	779.15	733.88	887.15	729.38	745.12	765.85	765.06	767.17	784.2	737.63	666.68	785.13	749.8	688.35	700.75	747.24	872.96	775.98	787.71
ENSMUSG00000010936	Vac14		543	558	401	542	477	570	306	291	416	404	316	459	343	447	336	325	394	413	368	352	391	372	449	353		482.51	514.23	431.46	511.26	439.23	519.17	362.32	342.54	406.89	378.78	336.7	455.63	343.3	397.87	317.45	343.7	402.99	407.05	409.81	377.5	356.53	404.73
ENSMUSG00000011034	Slc5a1		100	0	1	5	5	192	0	0	3	0	2	120	0	0	0	1	0	55	0	0	0	0	6	2		88.86	0	1.08	4.72	4.6	174.88	0	0	2.93	0	2.13	119.12	0	0	0	1.06	0	54.21	0	0	0	0
ENSMUSG00000011096	Akt1s1		842	1025	892	1027	967	849	751	836	921	1027	909	875	971	1120	1097	922	912	935	823	815	1020	830	961	1009		748.21	944.6	959.76	968.75	890.42	773.29	889.23	984.07	900.83	962.89	968.55	868.58	971.84	996.91	1036.45	975.05	932.8	921.52	916.51	874.03	930.08	903.03
ENSMUSG00000011114	Tbrg1		555	640	534	679	675	487	443	549	576	639	561	513	639	637	637	540	579	556	583	632	656	618	639	689		493.18	589.8	574.57	640.49	621.55	443.57	524.54	646.24	563.38	599.11	597.75	509.24	639.55	566.99	601.84	571.07	592.21	547.99	649.24	677.78	598.17	672.38
ENSMUSG00000011148	Adssl1		418	101	149	99	215	259	163	284	229	248	340	221	298	313	245	268	328	250	329	315	260	261	347	249		371.44	93.08	160.32	93.39	197.97	235.9	193	334.3	223.98	232.52	362.27	219.38	298.26	278.6	231.48	283.42	335.48	246.4	366.38	337.82	237.08	283.97
ENSMUSG00000011154	Cfap161		22	4	2	8	6	8	0	0	2	0	1	2	1	0	0	2	1	1	3	1	0	0	1	0		19.55	3.69	2.15	7.55	5.52	7.29	0	0	1.96	0	1.07	1.99	1	0	0	2.12	1.02	0.99	3.34	1.07	0	0
ENSMUSG00000011158	Brf1		545	595	513	642	563	552	483	486	580	647	527	573	526	611	564	534	586	505	515	490	560	524	558	539		484.29	548.33	551.97	605.59	518.41	502.78	571.9	572.08	567.3	606.61	561.52	568.8	526.45	543.85	532.87	564.73	599.37	497.72	573.51	525.49	510.63	570.11
ENSMUSG00000011171	Vipr2		56	20	31	18	16	131	10	3	9	9	2	75	6	10	3	6	4	36	6	5	6	5	7	11		49.76	18.43	33.36	16.98	14.73	119.32	11.84	3.53	8.8	8.44	2.13	74.45	6.01	8.9	2.83	6.35	4.09	35.48	6.68	5.36	5.47	5.44
ENSMUSG00000011179	Odc1		1028	822	658	791	746	938	512	638	694	728	737	712	616	801	712	611	672	719	722	699	733	609	761	822		913.49	757.52	707.99	746.14	686.92	854.36	606.24	751	678.8	682.55	785.28	706.78	616.53	712.97	672.7	646.16	687.33	708.64	804.03	749.63	668.38	662.59
ENSMUSG00000011254	Thg1l		118	152	112	126	127	103	101	122	116	139	129	118	106	114	115	111	114	100	103	105	113	105	124	127		104.86	140.08	120.51	118.85	116.94	93.82	119.59	143.61	113.46	130.32	137.45	117.13	106.09	101.47	108.65	117.39	116.6	98.56	114.7	112.61	103.04	114.24
ENSMUSG00000011256	Adam19		361	424	352	332	392	244	273	370	402	418	424	295	347	349	331	309	339	303	278	332	370	309	287	361		320.79	390.74	378.74	313.17	360.96	222.24	323.25	435.53	393.19	391.9	451.78	292.84	347.3	310.64	312.73	326.78	346.73	298.63	309.59	356.05	337.38	336.19
ENSMUSG00000011257	Pabpc4		377	440	347	420	385	337	348	318	377	393	407	356	353	453	381	338	378	385	304	366	374	289	377	403		335.01	405.49	373.36	396.18	354.51	306.95	412.05	374.32	368.74	368.47	433.66	353.39	353.3	403.21	359.97	357.45	386.62	379.45	338.54	392.51	341.03	314.43
ENSMUSG00000011263	Exoc3l2		14	2	8	0	8	5	3	2	4	3	2	8	2	0	4	4	6	3	4	5	1	8	2	1		12.44	1.84	8.61	0	7.37	4.55	3.55	2.35	3.91	2.81	2.13	7.94	2	0	3.78	4.23	6.14	2.96	4.45	5.36	0.91	8.7
ENSMUSG00000011267	Zfp296		19	11	17	6	12	43	6	14	11	17	13	34	27	31	23	13	15	35	18	20	16	24	18	24		16.88	10.14	18.29	5.66	11.05	39.17	7.1	16.48	10.76	15.94	13.85	33.75	27.02	27.59	21.73	13.75	15.34	34.5	20.05	21.45	14.59	26.11
ENSMUSG00000011305	Plin5		12	5	14	8	9	5	7	7	7	4	7	8	10	7	6	3	3	6	7	6	5	4	4	8		10.66	4.61	15.06	7.55	8.29	4.55	8.29	8.24	6.85	3.75	7.46	7.94	10.01	6.23	5.67	3.17	3.07	5.91	7.8	6.43	4.56	4.35
ENSMUSG00000011306	Sugp1		717	764	573	682	724	808	595	624	716	723	657	788	689	833	732	636	705	696	630	681	807	750	798	852		637.13	704.07	616.53	643.32	666.66	735.95	704.52	734.52	700.32	677.86	700.04	782.22	689.59	741.45	691.6	672.6	721.08	685.97	701.58	730.33	735.86	816
ENSMUSG00000011382	Dhdh		164	127	102	119	139	148	78	77	104	121	91	119	120	149	123	118	101	144	125	97	130	81	125	105		145.73	117.04	109.75	112.25	127.99	134.8	92.36	90.64	101.72	113.45	96.96	118.13	120.1	132.62	116.21	124.79	103.3	141.92	139.2	104.03	118.54	88.13
ENSMUSG00000011427	Zfp790		287	320	234	294	269	311	203	266	292	292	251	278	274	285	280	277	241	245	241	242	270	217	243	250		255.03	294.9	251.78	277.33	247.7	283.27	240.36	313.11	285.6	273.77	267.44	275.96	274.24	253.68	264.55	292.94	246.5	241.47	268.38	259.53	246.2	236.09
ENSMUSG00000011589	Fsd1		723	694	658	701	781	650	570	614	700	694	668	685	833	920	788	685	702	776	592	703	823	688	749	790		642.46	639.56	707.99	661.24	719.15	592.04	674.92	722.75	684.67	650.67	711.76	679.97	833.72	818.89	744.51	724.41	718.01	764.82	659.26	753.92	750.45	748.54
ENSMUSG00000011658	Fuz		163	159	116	160	127	139	95	94	109	110	99	144	122	139	142	136	133	181	102	103	129	129	125	120		144.84	146.53	124.81	150.93	116.94	126.6	112.49	110.65	106.61	103.13	105.49	142.94	122.1	123.72	134.16	143.83	136.03	178.39	113.59	110.46	117.63	140.35
ENSMUSG00000011751	Sptbn4		3460	3943	3577	3714	4132	4115	2858	3075	3928	3905	3306	4140	4103	4689	3949	3857	4028	3915	3424	3744	4393	4168	3950	4034		3074.58	3633.71	3848.74	3503.35	3804.78	3748.05	3384.05	3619.64	3841.96	3661.22	3522.58	4109.63	4106.53	4173.67	3731.04	4078.93	4119.89	3858.57	3813.04	4015.18	4005.75	4534.76
ENSMUSG00000011752	Pgam1		1085	1137	902	1089	1046	1172	775	876	962	1060	940	957	955	1122	1090	985	943	919	905	940	1078	835	964	1057		964.14	1047.81	970.52	1027.24	963.16	1067.49	917.65	1031.16	940.93	993.83	1001.58	949.98	955.82	998.69	1029.84	1041.68	964.51	905.75	1007.83	1008.09	982.97	908.47
ENSMUSG00000011831	Evi5		1175	1209	1111	1205	1213	1076	965	951	1098	1246	1080	1039	1129	1159	1180	1083	1061	1106	958	1048	1184	1026	1072	1055		1044.11	1114.17	1195.4	1136.66	1116.94	980.05	1142.62	1119.44	1073.95	1168.21	1150.75	1031.38	1129.97	1031.62	1114.87	1145.32	1085.2	1090.06	1066.85	1123.91	1079.63	1116.28
ENSMUSG00000011832	Evi5l		1807	1923	1638	1782	1749	1554	1365	1502	1696	1798	1522	1556	1741	1945	1720	1593	1756	1703	1527	1589	1854	1497	1755	1805		1605.71	1772.16	1762.44	1680.93	1610.49	1415.42	1616.25	1768.03	1658.85	1685.75	1621.71	1544.59	1742.5	1731.24	1625.07	1684.66	1796.06	1678.46	1700.5	1704.09	1690.57	1628.73
ENSMUSG00000011837	Snapc2		378	437	306	381	384	331	248	285	348	368	321	345	309	446	413	303	325	337	291	363	389	314	346	437		335.89	402.72	329.25	359.39	353.59	301.48	293.65	335.48	340.38	345.03	342.03	342.47	309.27	396.98	390.2	320.43	332.41	332.14	324.06	389.29	354.71	341.63
ENSMUSG00000011877	Git1		4438	6706	6917	5743	7491	5479	7025	7031	7832	9035	8224	6591	7754	9050	8540	8165	7758	7503	7564	7602	8419	6974	7661	8395		3943.64	6179.99	7442.48	5417.28	6897.77	4990.42	8318.05	8276.33	7660.45	8470.96	8762.76	6542.65	7760.67	8055.38	8068.64	8634.81	7934.98	7394.86	8423.43	8152.62	7676.84	7587.67
ENSMUSG00000011884	Gltp		937	363	318	385	491	539	331	439	443	429	474	417	418	534	447	433	511	512	570	413	429	385	540	416		832.63	334.53	342.16	363.16	452.12	490.94	391.93	516.76	433.3	402.22	505.05	413.94	418.36	475.31	422.33	457.91	522.66	504.62	634.76	442.91	391.18	418.88
ENSMUSG00000011958	Bnip2		436	435	309	382	369	463	322	293	384	431	348	459	366	426	453	359	369	507	331	343	455	339	413	398		387.43	400.88	332.47	360.33	339.78	421.71	381.27	344.9	375.59	404.09	370.8	455.63	366.31	379.18	428	379.66	377.42	499.69	368.61	367.84	414.89	368.83
ENSMUSG00000011960	Ccnt1		999	947	866	936	945	1132	668	736	913	912	850	837	859	836	785	792	718	758	692	702	838	706	753	791		887.72	872.72	931.79	882.91	870.16	1031.06	790.95	866.36	893	855.07	905.68	830.86	859.74	744.12	741.67	837.57	734.38	747.08	770.63	752.85	764.13	768.12
ENSMUSG00000012017	Scarf2		67	118	168	98	91	113	104	47	96	93	59	134	74	101	89	68	106	133	56	58	144	70	128	103		59.54	108.74	180.76	92.44	83.79	102.92	123.14	55.32	93.9	87.19	62.87	133.02	74.06	89.9	84.09	71.91	108.42	131.08	62.36	62.2	131.31	76.16
ENSMUSG00000012076	Brms1l		1187	1237	1076	1251	1276	1270	918	1026	1160	1294	1225	1181	1201	1273	1247	1170	1105	1126	1058	1132	1314	1042	1201	1313		1054.78	1139.97	1157.74	1180.05	1174.95	1156.75	1086.97	1207.72	1134.59	1213.22	1305.25	1172.34	1202.03	1133.09	1178.17	1237.32	1130.21	1109.77	1178.21	1213.99	1198.17	1133.69
ENSMUSG00000012114	Med15		791	957	798	955	1060	918	774	804	1018	1104	857	978	926	1120	1022	980	929	907	804	882	1003	876	938	1047		702.89	881.93	858.62	900.84	976.06	836.14	916.47	946.4	995.7	1035.08	913.14	970.83	926.8	996.91	965.59	1036.39	950.19	893.93	895.35	945.88	914.58	953.08
ENSMUSG00000012117	Dhdds		1272	1084	1035	1208	1198	1214	942	994	1173	1166	1055	1100	1104	1324	1194	1065	1077	1090	1085	1138	1299	1065	1175	1313		1130.31	998.97	1113.63	1139.49	1103.13	1105.74	1115.39	1170.06	1147.31	1093.21	1124.11	1091.93	1104.95	1178.49	1128.1	1126.28	1101.57	1074.29	1208.28	1220.43	1184.49	1158.71
ENSMUSG00000012123	Crybg2		6	9	9	8	20	8	25	7	17	21	19	10	34	18	23	29	20	9	33	28	36	28	28	25		5.33	8.29	9.68	7.55	18.42	7.29	29.6	8.24	16.63	19.69	20.24	9.93	34.03	16.02	21.73	30.67	20.46	8.87	36.75	30.03	32.83	30.46
ENSMUSG00000012126	Ubxn11		67	137	101	91	89	47	88	75	116	95	105	95	112	162	140	119	128	105	112	114	145	116	133	139		59.54	126.25	108.67	85.84	81.95	42.81	104.2	88.28	113.46	89.07	111.88	94.3	112.1	144.2	132.27	125.85	130.92	103.49	124.73	122.26	132.22	126.21
ENSMUSG00000012187	Mogat1		7	0	1	2	1	0	0	0	0	0	0	0	0	2	1	0	1	1	1	1	0	1	2	1		6.22	0	1.08	1.89	0.92	0	0	0	0	0	0	0	0	1.78	0.94	0	1.02	0.99	1.11	1.07	0	1.09
ENSMUSG00000012296	Tjap1		251	270	219	205	270	263	160	197	196	235	237	242	292	325	283	264	340	288	157	186	258	245	249	213		223.04	248.82	235.64	193.37	248.62	239.55	189.45	231.89	191.71	220.33	252.53	240.22	292.25	289.28	267.38	279.19	347.76	283.85	174.84	199.47	235.26	266.56
ENSMUSG00000012405	Rpl15		1342	1492	1294	1589	1447	1327	1121	1050	1280	1320	1260	1278	1265	1439	1437	1239	1284	1301	1281	1251	1507	1238	1369	1548		1192.51	1374.97	1392.3	1498.88	1332.41	1208.67	1327.34	1235.98	1251.96	1237.59	1342.54	1268.62	1266.09	1280.85	1357.69	1310.29	1313.29	1282.25	1426.55	1341.61	1374.15	1346.94
ENSMUSG00000012422	Tmem167		932	932	801	891	881	1104	680	753	851	955	825	834	851	947	879	834	814	846	731	828	949	761	866	812		828.18	858.89	861.85	840.47	811.23	1005.55	805.16	886.37	832.36	895.38	879.05	827.88	851.73	842.92	830.48	881.99	832.57	833.81	814.06	887.97	865.34	827.96
ENSMUSG00000012428	Steap4		4	8	10	8	18	17	12	11	20	18	14	21	9	12	13	9	16	23	9	11	10	7	15	24		3.55	7.37	10.76	7.55	16.57	15.48	14.21	12.95	19.56	16.88	14.92	20.85	9.01	10.68	12.28	9.52	16.36	22.67	10.02	11.8	9.12	7.62
ENSMUSG00000012429	Mplkip		127	153	114	143	159	144	108	92	125	104	116	133	124	166	132	116	127	111	108	107	119	132	137	120		112.85	141	122.66	134.89	146.41	131.16	127.88	108.29	122.26	97.51	123.6	132.02	124.11	147.76	124.71	122.67	129.9	109.4	120.27	114.75	108.51	143.62
ENSMUSG00000012443	Kif11		26	26	19	19	18	17	28	30	20	25	29	19	16	16	19	20	21	30	19	20	15	28	15	15		23.1	23.96	20.44	17.92	16.57	15.48	33.15	35.31	19.56	23.44	30.9	18.86	16.01	14.24	17.95	21.15	21.48	29.57	21.16	21.45	13.68	30.46
ENSMUSG00000012483	Rpa3		94	51	63	70	66	83	61	64	79	70	74	66	73	88	80	78	83	82	68	88	82	57	71	72		83.53	47	67.79	66.03	60.77	75.6	72.23	75.34	77.27	65.63	78.85	65.52	73.06	78.33	75.58	82.49	84.89	80.82	75.73	94.37	74.77	62.02
ENSMUSG00000012519	Mlkl		3	3	1	2	0	3	5	4	0	4	2	4	0	4	6	1	2	7	1	2	6	4	4	3		2.67	2.76	1.08	1.89	0	2.73	5.92	4.71	0	3.75	2.13	3.97	0	3.56	5.67	1.06	2.05	6.9	1.11	2.14	5.47	4.35
ENSMUSG00000012520	Phox2b		71	1	0	0	0	0	0	0	0	0	0	0	0	0	0	0	0	0	0	0	0	0	0	0		63.09	0.92	0	0	0	0	0	0	0	0	0	0	0	0	0	0	0	0	0	0	0	0
ENSMUSG00000012535	Tnpo3		1425	1659	1410	1542	1611	1530	1259	1245	1571	1622	1431	1355	1491	1530	1433	1380	1408	1312	1273	1313	1587	1320	1393	1518		1266.27	1528.87	1517.12	1454.54	1483.42	1393.56	1490.74	1465.51	1536.59	1520.74	1524.75	1345.06	1492.28	1361.85	1353.91	1459.41	1440.12	1293.09	1417.64	1408.1	1447.1	1436.15
ENSMUSG00000012609	Ttll5		1648	521	484	498	576	2016	412	460	596	567	579	1158	564	633	484	495	528	939	487	485	533	482	684	466		1464.43	480.13	520.77	469.76	530.39	1836.23	487.83	541.47	582.95	531.6	616.93	1149.51	564.49	563.43	457.29	523.48	540.04	925.47	542.33	520.13	486.01	524.41
ENSMUSG00000012640	Zfp715		519	500	434	477	470	564	363	440	455	514	422	425	425	445	429	407	418	433	398	382	486	423	444	464		461.19	460.78	466.97	449.95	432.78	513.71	429.82	517.93	445.03	481.91	449.65	421.88	425.37	396.09	405.32	430.42	427.54	426.76	443.22	409.67	443.16	460.22
ENSMUSG00000012819	Cdh23		30	26	28	20	30	50	25	17	14	7	93	29	13	17	13	14	20	25	15	12	13	11	18	15		26.66	23.96	30.13	18.87	27.62	45.54	29.6	20.01	13.69	6.56	99.09	28.79	13.01	15.13	12.28	14.81	20.46	24.64	16.7	12.87	11.85	11.97
ENSMUSG00000012848	Rps5		2356	2229	1902	2532	2091	2146	1736	1694	1928	2144	1802	2013	2094	2524	2543	2048	2315	2482	2242	2066	2481	2114	2554	2618		2093.56	2054.16	2046.49	2388.39	1925.41	1954.63	2055.53	1994.04	1885.77	2010.15	1920.05	1998.23	2095.8	2246.61	2402.64	2165.84	2367.81	2446.23	2496.74	2215.64	2262.29	2300.02
ENSMUSG00000013033	Adgrl1		5977	9116	8066	8816	9550	7670	7491	7766	8996	9991	8326	7941	8709	10281	9650	8898	7346	7556	7370	7604	8220	6996	7659	8520		5311.21	8400.95	8678.76	8315.99	8793.71	6986.04	8869.82	9141.51	8798.95	9367.28	8871.44	7882.75	8716.49	9151.09	9117.38	9409.99	7513.58	7447.1	8207.39	8154.77	7495.39	7611.6
ENSMUSG00000013076	Amotl1		924	562	489	475	585	605	426	442	536	712	485	475	463	611	466	483	460	545	427	413	465	389	652	469		821.07	517.92	526.15	448.06	538.67	551.05	504.41	520.29	524.26	667.55	516.77	471.52	463.4	543.85	440.28	510.79	470.49	537.15	475.52	442.91	424.01	423.23
ENSMUSG00000013089	Etv5		720	1127	1278	1016	1552	1013	1498	2058	2125	2621	2148	1396	1998	2119	1745	1870	1748	1360	1604	1589	1679	1708	1482	1927		639.8	1038.6	1375.09	958.38	1429.09	922.67	1773.73	2422.51	2078.45	2457.38	2288.72	1385.76	1999.72	1886.12	1648.69	1977.6	1787.88	1340.4	1786.25	1704.09	1530.99	1858.29
ENSMUSG00000013091	Tmem190		5	0	1	2	4	10	6	2	1	1	6	7	1	3	2	2	2	5	2	2	4	1	2	2		4.44	0	1.08	1.89	3.68	9.11	7.1	2.35	0.98	0.94	6.39	6.95	1	2.67	1.89	2.12	2.05	4.93	2.23	2.14	3.65	1.09
ENSMUSG00000013150	Gfod2		479	499	435	526	433	463	321	350	379	402	354	394	382	488	448	363	420	440	330	316	376	333	420	366		425.64	459.86	468.05	496.17	398.71	421.71	380.08	411.99	370.7	376.9	377.19	391.11	382.33	434.37	423.27	383.89	429.58	433.66	367.49	338.89	342.85	362.3
ENSMUSG00000013155	Enkd1		113	137	98	110	104	108	80	88	104	102	90	111	131	148	118	109	131	128	108	130	113	107	123	122		100.41	126.25	105.44	103.76	95.76	98.37	94.73	103.59	101.72	95.63	95.9	110.19	131.11	131.73	111.49	115.27	133.99	126.16	120.27	139.42	103.04	116.42
ENSMUSG00000013160	Atp6v0d1		3295	3674	3231	3626	3908	3587	3025	3367	3686	3934	3631	3436	3802	4468	4007	3501	3784	3570	3630	3751	4153	3507	3752	4364		2927.96	3385.81	3476.46	3420.35	3598.52	3267.14	3581.79	3963.36	3605.26	3688.41	3868.87	3410.79	3805.27	3976.96	3785.84	3702.45	3870.32	3518.55	4042.44	4022.69	3786.9	3815.59
ENSMUSG00000013236	Ptprs		6772	10781	8314	10171	9685	6261	6922	6914	8523	8963	7470	7479	8325	8726	8069	7860	7077	6690	6153	6835	7986	7247	6989	7490		6017.65	9935.35	8945.6	9594.13	8918.02	5702.69	8196.09	8138.6	8336.31	8403.46	7959.37	7424.13	8332.16	7766.99	7623.64	8312.26	7238.44	6593.58	6852.11	7330.07	7282.01	7884.69
ENSMUSG00000013275	Slc41a1		1707	1410	1202	1356	1387	1634	1263	934	1216	1272	1101	1330	1145	1310	1152	1190	1222	1595	1065	967	1473	1056	1488	1321		1516.85	1299.4	1293.31	1279.09	1277.16	1488.29	1495.47	1099.43	1189.36	1192.59	1173.13	1320.24	1145.99	1166.03	1088.42	1258.47	1249.88	1572.01	1186.01	1037.04	1343.15	1148.92
ENSMUSG00000013367	Iglon5		780	295	294	253	411	697	319	365	383	434	431	465	501	633	493	495	474	563	429	480	487	472	508	458		693.11	271.86	316.33	238.65	378.45	634.85	377.72	429.65	374.61	406.91	459.24	461.59	501.43	563.43	465.79	523.48	484.81	554.89	477.74	514.77	444.07	513.53
ENSMUSG00000013419	Zfp651		1302	1568	1618	1437	1859	1561	2009	2039	2220	2798	2320	1825	2619	2883	2775	2515	2437	2000	2526	2297	2659	2354	2588	2621		1156.97	1445.01	1740.92	1355.5	1711.78	1421.8	2378.78	2400.15	2171.37	2623.33	2471.99	1811.61	2621.25	2566.15	2621.84	2659.71	2492.59	1971.17	2813.01	2463.37	2424.6	2561.14
ENSMUSG00000013465	Nelfb		950	806	739	844	874	960	717	651	810	812	761	883	866	952	978	800	863	894	781	779	996	795	930	941		844.18	742.78	795.14	796.13	804.79	874.39	848.97	766.3	792.26	761.31	810.85	876.52	866.75	847.37	924.02	846.03	882.69	881.12	869.74	835.42	908.2	864.95
ENSMUSG00000013483	Card14		5	8	8	3	7	6	14	7	8	7	4	17	8	8	17	6	5	11	3	1	11	5	16	8		4.44	7.37	8.61	2.83	6.45	5.46	16.58	8.24	7.82	6.56	4.26	16.88	8.01	7.12	16.06	6.35	5.11	10.84	3.34	1.07	10.03	5.44
ENSMUSG00000013495	Tmem175		396	513	379	484	433	424	287	294	379	351	300	400	340	370	323	320	345	390	326	346	402	370	332	389		351.89	472.76	407.79	456.55	398.71	386.19	339.83	346.07	370.7	329.09	319.65	397.07	340.29	329.34	305.17	338.41	352.87	384.38	363.04	371.06	366.56	402.56
ENSMUSG00000013523	Bcas1		3080	720	692	642	1306	1413	912	1480	1465	1180	1492	981	1381	1378	1407	1098	1713	1501	1878	966	1210	1123	2079	1250		2736.91	663.52	744.57	605.59	1202.57	1287	1079.87	1742.14	1432.91	1106.33	1589.74	973.8	1382.19	1226.55	1329.34	1161.18	1752.08	1479.37	2091.38	1035.97	1103.34	1221.82
ENSMUSG00000013539	Tango2		985	1003	841	959	1017	901	749	915	980	1030	979	923	1072	1114	1148	1004	1041	933	928	916	1045	962	1047	1138		875.28	924.33	904.89	904.61	936.46	820.65	886.86	1077.06	958.53	965.7	1043.14	916.23	1072.92	991.57	1084.64	1061.77	1064.75	919.55	1033.44	982.35	952.88	1046.65
ENSMUSG00000013584	Aldh1a2		159	216	243	233	226	232	282	88	179	205	153	381	137	115	232	143	139	466	81	83	403	93	276	216		141.29	199.06	261.46	219.79	208.1	211.31	333.91	103.59	175.08	192.2	163.02	378.21	137.12	102.36	219.2	151.23	142.17	459.28	90.2	89.01	367.47	101.18
ENSMUSG00000013593	Ndufs2		4009	3046	2784	3185	3172	4070	2572	2678	3043	3243	2992	3358	3250	3726	3532	2881	3033	3354	2984	3216	3487	2941	3566	3641		3562.43	2807.07	2995.5	3004.36	2920.8	3707.06	3045.41	3152.33	2976.35	3040.55	3188.01	3333.37	3252.8	3316.5	3337.06	3046.77	3102.19	3305.66	3323.04	3448.94	3179.61	3199.79
ENSMUSG00000013622	Atraid		701	621	541	620	565	690	451	461	551	546	446	639	587	670	656	586	575	693	519	523	632	582	616	665		622.91	572.29	582.1	584.84	520.26	628.47	534.01	542.65	538.93	511.91	475.22	634.31	587.51	596.37	619.79	619.72	588.12	683.01	577.97	560.88	576.29	633.21
ENSMUSG00000013629	Cad		490	626	341	493	499	435	307	339	400	356	315	372	347	368	403	341	423	394	306	319	403	330	402	454		435.42	576.9	366.91	465.04	459.48	396.21	363.51	399.04	391.24	333.78	335.64	369.27	347.3	327.56	380.76	360.62	432.65	388.32	340.77	342.11	367.47	359.04
ENSMUSG00000013646	Sh3bp5l		1080	844	689	808	856	1153	697	721	814	874	870	950	833	1072	974	860	887	1024	765	853	999	837	839	894		959.7	777.8	741.34	762.17	788.21	1050.18	825.29	848.7	796.17	819.44	926.99	943.03	833.72	954.18	920.24	909.48	907.23	1009.24	851.92	914.78	910.94	910.65
ENSMUSG00000013662	Atad1		2089	2028	1870	2037	2072	2159	1569	1784	1881	2119	1850	1939	1942	2068	2021	1801	1760	1763	1719	1797	2006	1757	1777	1996		1856.3	1868.93	2012.06	1921.47	1907.91	1966.47	1857.8	2099.98	1839.8	1986.71	1971.2	1924.78	1943.67	1840.72	1909.45	1904.63	1800.15	1737.59	1914.31	1927.16	1829.17	1911.6
ENSMUSG00000013663	Pten		2689	3523	3356	3474	3999	3284	3077	3169	3761	4115	3369	3260	3666	3730	3715	3320	2937	2602	2734	3153	3339	2813	2892	3124		2389.47	3246.66	3610.95	3276.97	3682.31	2991.15	3643.36	3730.29	3678.62	3858.11	3589.71	3236.08	3669.15	3320.06	3509.95	3511.03	3004	2564.5	3044.64	3381.38	3044.66	3060.53
ENSMUSG00000013698	Pea15a		12144	14711	10193	14404	10810	8423	7907	6246	9309	8045	6845	8780	8330	8965	9402	7835	9037	9901	7465	7136	9787	7603	8895	10122		10791.3	13557.1	10967.4	13587	9953.93	7671.89	9362.39	7352.29	9105.09	7542.76	7293.42	8715.59	8337.17	7979.73	8883.07	8285.83	9243.15	9758.3	8313.18	7652.87	8924.25	8272.02
ENSMUSG00000013701	Timm23		125	119	119	139	128	169	99	120	115	141	122	122	139	145	157	123	139	140	130	161	167	153	129	181		111.08	109.67	128.04	131.12	117.86	153.93	117.22	141.25	112.48	132.2	129.99	121.11	139.12	129.06	148.33	130.08	142.17	137.98	144.77	172.66	152.28	166.46
ENSMUSG00000013707	Tnfaip8l2		23	35	23	29	32	21	19	24	30	30	19	26	25	35	26	19	17	27	24	25	41	19	25	35		20.44	32.25	24.75	27.36	29.47	19.13	22.5	28.25	29.34	28.13	20.24	25.81	25.02	31.15	24.56	20.09	17.39	26.61	26.73	26.81	37.39	20.67
ENSMUSG00000013736	Trnt1		838	719	649	783	757	751	569	569	651	700	621	732	713	682	730	616	668	635	619	637	778	645	702	710		744.65	662.6	698.3	738.59	697.05	684.03	673.73	669.78	636.74	656.3	661.68	726.63	713.61	607.05	689.71	651.44	683.24	625.85	689.33	683.14	709.42	701.76
ENSMUSG00000013766	Ly6g6e		34	52	84	45	98	108	16	12	45	7	4	91	40	14	6	5	33	62	18	10	12	27	15	6		30.21	47.92	90.38	42.45	90.24	98.37	18.95	14.13	44.01	6.56	4.26	90.33	40.03	12.46	5.67	5.29	33.75	61.11	20.05	10.72	10.94	29.38
ENSMUSG00000013787	Ehmt2		2662	3899	3140	3704	3366	2486	2732	2598	3175	3393	2832	2835	3267	3892	3592	3215	3099	3218	2799	2905	3335	2832	3147	3279		2365.47	3593.17	3378.54	3493.92	3099.44	2264.31	3234.86	3058.16	3105.45	3181.18	3017.53	2814.2	3269.81	3464.26	3393.74	3399.99	3169.69	3171.62	3117.02	3115.41	3041.01	3081.2
ENSMUSG00000013822	Elof1		497	494	426	446	490	542	393	442	449	525	445	475	544	642	590	506	500	563	540	556	597	480	546	588		441.64	455.25	458.36	420.7	451.2	493.67	465.34	520.29	439.17	492.23	474.15	471.52	544.47	571.44	557.44	535.12	511.41	554.89	601.36	596.27	544.37	522.24
ENSMUSG00000013833	Med16		918	1449	1209	1364	1182	956	992	830	1117	1145	844	1070	1083	1247	1140	1033	1125	1029	1016	967	1224	970	1107	1283		815.74	1335.34	1300.85	1286.64	1088.39	870.75	1174.59	977.01	1092.53	1073.52	899.29	1062.15	1083.93	1109.95	1077.08	1092.44	1150.66	1014.17	1131.44	1037.04	1116.1	1055.35
ENSMUSG00000013846	St3gal1		497	1024	1023	1268	920	520	419	524	621	603	511	483	499	594	445	488	508	466	369	364	460	445	556	472		441.64	943.68	1100.72	1196.08	847.14	473.63	496.12	616.81	607.4	565.36	544.48	479.46	499.43	528.72	420.44	516.08	519.59	459.28	410.93	390.36	419.45	484.16
ENSMUSG00000013858	Tmem259		1962	2118	1780	2029	2041	2042	1566	1602	1870	1987	1828	2005	2010	2412	2127	1875	2050	2002	1845	1926	2209	2005	2192	2217		1743.45	1951.87	1915.22	1913.92	1879.37	1859.91	1854.24	1885.75	1829.04	1862.96	1947.75	1990.29	2011.73	2146.92	2009.6	1982.89	2096.76	1973.15	2054.63	2065.5	2014.27	2181.43
ENSMUSG00000013878	Rnf170		301	298	226	277	267	325	215	188	259	243	215	235	227	308	268	230	249	271	224	271	295	261	288	267		267.47	274.63	243.17	261.29	245.86	296.02	254.57	221.3	253.33	227.83	229.08	233.28	227.2	274.15	253.21	243.23	254.68	267.09	249.45	290.63	268.99	283.97
ENSMUSG00000013921	Clip3		10017	8372	7453	8442	9364	13446	7115	7486	8694	9056	8033	10454	9134	9803	9080	8231	8326	9025	7645	7925	8697	8252	7996	8703		8901.19	7715.31	8019.2	7963.2	8622.44	12247	8424.61	8811.92	8503.56	8490.65	8559.25	10377.3	9141.86	8725.63	8578.84	8704.61	8515.93	8894.93	8513.63	8499.02	7930.34	8978.12
ENSMUSG00000013936	Myl2		4	2	2	0	3	2	1	3	4	2	1	5	4	4	4	2	3	4	7	4	5	4	3	4		3.55	1.84	2.15	0	2.76	1.82	1.18	3.53	3.91	1.88	1.07	4.96	4	3.56	3.78	2.12	3.07	3.94	7.8	4.29	4.56	4.35
ENSMUSG00000013973	Dedd		153	142	145	159	132	129	124	125	133	165	111	165	159	175	148	147	140	122	117	144	149	128	134	147		135.96	130.86	156.02	149.98	121.55	117.5	146.82	147.14	130.09	154.7	118.27	163.79	159.14	155.77	139.83	155.46	143.19	120.24	130.29	154.43	135.87	139.26
ENSMUSG00000013974	Mcemp1		4	2	2	1	2	5	1	0	2	0	2	2	0	1	0	0	0	6	2	4	2	2	3	0		3.55	1.84	2.15	0.94	1.84	4.55	1.18	0	1.96	0	2.13	1.99	0	0.89	0	0	0	5.91	2.23	4.29	1.82	2.18
ENSMUSG00000013997	Nit1		477	546	417	511	477	472	370	357	446	449	398	534	497	484	515	413	479	452	412	426	532	478	466	490		423.87	503.17	448.68	482.02	439.23	429.91	438.1	420.23	436.23	420.97	424.07	530.08	497.43	430.81	486.58	436.76	489.93	445.49	458.81	456.86	485.1	520.06
ENSMUSG00000014030	Pax5		306	8	3	1	5	5	1	3	1	0	1	1	0	5	0	0	3	2	1	1	2	0	11	3		271.91	7.37	3.23	0.94	4.6	4.55	1.18	3.53	0.98	0	1.07	0.99	0	4.45	0	0	3.07	1.97	1.11	1.07	1.82	0
ENSMUSG00000014039	Prdm15		291	373	302	314	343	294	245	293	308	366	301	262	265	343	327	304	281	267	213	263	274	247	263	239		258.58	343.74	324.94	296.19	315.84	267.78	290.1	344.9	301.25	343.15	320.72	260.08	265.23	305.3	308.95	321.49	287.41	263.15	237.2	282.05	249.85	268.73
ENSMUSG00000014074	Rnf168		838	837	653	847	910	821	559	618	746	849	742	776	726	831	790	745	609	635	617	679	750	635	710	718		744.65	771.35	702.61	798.96	837.94	747.79	661.89	727.46	729.66	796	790.61	770.31	726.62	739.67	746.4	787.87	622.89	625.85	687.1	728.18	683.89	690.88
ENSMUSG00000014075	Dynlt2b		122	101	90	92	109	99	79	102	96	96	85	103	104	123	111	79	112	97	107	112	112	100	116	104		108.41	93.08	96.84	86.78	100.37	90.17	93.54	120.07	93.9	90.01	90.57	102.24	104.09	109.48	104.87	83.55	114.55	95.6	119.16	120.11	102.13	108.8
ENSMUSG00000014077	Chp1		2326	2665	2280	2551	2537	2155	1951	2162	2336	2467	2290	2182	2440	2667	2429	2181	2385	2208	2100	2267	2535	2158	2262	2430		2066.9	2455.96	2453.21	2406.32	2336.09	1962.83	2310.11	2544.93	2284.83	2312.99	2440.02	2165.99	2442.1	2373.89	2294.93	2306.49	2439.41	2176.18	2338.6	2431.2	2311.53	2347.89
ENSMUSG00000014158	Trpv4		30	28	33	40	45	33	46	29	48	53	34	35	37	49	53	32	48	23	39	34	48	29	39	45		26.66	25.8	35.51	37.73	41.44	30.06	54.47	34.14	46.95	49.69	36.23	34.74	37.03	43.61	50.07	33.84	49.09	22.67	43.43	36.46	43.77	31.55
ENSMUSG00000014164	Klhl3		1026	1820	1307	1849	1573	888	1041	1216	1366	1491	1197	1021	1180	1291	1195	1181	1132	967	987	1075	1328	1047	935	1255		911.71	1677.24	1406.29	1744.13	1448.43	808.81	1232.61	1431.38	1336.08	1397.92	1275.42	1013.51	1181.02	1149.12	1129.04	1248.95	1157.82	953.06	1099.14	1152.86	1210.93	1139.13
ENSMUSG00000014177	Tvp23b		482	416	393	416	407	460	365	320	363	360	351	385	416	457	453	413	377	461	327	380	432	370	413	408		428.31	383.37	422.86	392.41	374.77	418.98	432.18	376.68	355.05	337.53	373.99	382.18	416.36	406.77	428	436.76	385.6	454.36	364.15	407.52	393.92	402.56
ENSMUSG00000014195	Dnajc7		2496	2536	1878	2482	2364	2315	1928	2044	2324	2352	2183	2260	2262	2660	2467	2180	2257	2219	2107	2241	2514	2084	2283	2492		2217.97	2337.08	2020.67	2341.23	2176.79	2108.56	2282.87	2406.03	2273.09	2205.17	2326.01	2243.42	2263.95	2367.66	2330.84	2305.44	2308.49	2187.02	2346.4	2403.32	2292.38	2267.38
ENSMUSG00000014198	Zfp385c		244	5	22	4	6	533	3	2	28	4	4	303	1	3	4	2	5	155	3	1	8	4	24	5		216.82	4.61	23.67	3.77	5.52	485.47	3.55	2.35	27.39	3.75	4.26	300.78	1	2.67	3.78	2.12	5.11	152.77	3.34	1.07	7.29	4.35
ENSMUSG00000014226	Cacybp		1715	1624	1428	1703	1473	1202	957	1120	1208	1265	1275	1107	1208	1352	1406	1177	1198	1290	1043	1118	1431	1017	1201	1352		1523.96	1496.61	1536.48	1606.41	1356.35	1094.81	1133.15	1318.37	1181.54	1186.03	1358.53	1098.88	1209.04	1203.41	1328.4	1244.72	1225.33	1271.41	1161.51	1198.98	1304.85	1106.49
ENSMUSG00000014232	Cluap1		271	329	285	375	296	285	219	230	252	225	231	248	276	253	290	227	266	270	244	234	293	248	264	272		240.81	303.19	306.65	353.73	272.56	259.59	259.31	270.74	246.48	210.95	246.13	246.18	276.24	225.19	273.99	240.06	272.07	266.11	271.72	250.95	267.17	269.82
ENSMUSG00000014243	Zswim7		117	90	80	110	93	84	72	64	93	81	82	85	109	110	89	97	91	112	93	108	93	80	119	121		103.97	82.94	86.08	103.76	85.64	76.51	85.25	75.34	90.96	75.94	87.37	84.38	109.09	97.91	84.09	102.58	93.08	110.39	103.57	115.82	84.8	87.04
ENSMUSG00000014245	Pigl		74	110	86	82	92	76	59	43	102	64	63	64	70	68	78	47	86	72	60	54	64	56	66	74		65.76	101.37	92.53	77.35	84.71	69.22	69.86	50.62	99.77	60	67.13	63.53	70.06	60.53	73.69	49.7	87.96	70.96	66.82	57.91	58.36	60.93
ENSMUSG00000014294	Ndufa2		769	658	611	685	643	750	431	481	546	563	558	633	633	701	715	574	660	712	655	660	671	612	761	770		683.34	606.39	657.42	646.15	592.08	683.12	510.33	566.19	534.04	527.85	594.56	628.36	633.54	623.96	675.54	607.03	675.06	701.74	729.42	707.8	611.85	665.85
ENSMUSG00000014301	Pam16		185	167	149	193	167	186	141	143	157	158	138	147	169	181	193	174	201	200	165	175	204	163	204	224		164.39	153.9	160.32	182.05	153.77	169.41	166.95	168.33	153.56	148.14	147.04	145.92	169.15	161.11	182.35	184.01	205.59	197.12	183.75	187.68	186.02	177.34
ENSMUSG00000014303	Glis2		176	137	163	139	159	195	167	141	184	212	180	188	197	249	194	180	168	221	172	187	243	168	230	166		156.4	126.25	175.38	131.12	146.41	177.61	197.74	165.97	179.97	198.77	191.79	186.62	197.17	221.63	183.29	190.36	171.83	217.81	191.54	200.54	221.58	182.78
ENSMUSG00000014313	Cox6c		2175	1932	1915	2146	1958	2078	1699	1662	1748	1958	1949	1912	2083	2394	2497	1978	2175	2220	2206	2159	2373	1904	2474	2542		1932.72	1780.46	2060.48	2024.29	1802.94	1892.7	2011.72	1956.37	1709.71	1835.77	2076.68	1897.97	2084.79	2130.89	2359.18	2091.81	2224.62	2188	2456.65	2315.38	2163.81	2071.54
ENSMUSG00000014329	Bicc1		109	106	135	84	141	124	155	89	122	137	76	175	114	109	109	88	105	169	88	89	137	87	154	130		96.86	97.69	145.26	79.24	129.83	112.94	183.53	104.76	119.33	128.45	80.98	173.72	114.1	97.02	102.98	93.06	107.4	166.56	98	95.45	124.92	94.66
ENSMUSG00000014349	Ube2z		2107	2127	1848	2173	1999	2161	1597	1606	1903	2106	1825	1824	1900	2218	1943	1801	1750	1766	1754	1825	2070	1704	1893	2052		1872.3	1960.16	1988.39	2049.75	1840.69	1968.3	1890.95	1890.45	1861.32	1974.53	1944.56	1810.62	1901.63	1974.24	1835.76	1904.63	1789.92	1740.55	1953.29	1957.19	1887.52	1853.94
ENSMUSG00000014353	Tmem87b		692	771	650	750	668	726	485	485	634	596	514	632	585	603	560	521	568	597	517	591	640	551	576	599		614.92	710.52	699.38	707.46	615.1	661.26	574.27	570.9	620.11	558.79	547.67	627.36	585.5	536.73	529.09	550.98	580.96	588.4	575.74	633.81	583.58	599.48
ENSMUSG00000014355	Anapc1		1548	1261	1120	1236	1306	1536	957	1062	1299	1337	1102	1297	1093	1163	1070	1127	1061	1185	1051	1077	1291	1086	1249	1201		1375.57	1162.09	1205.09	1165.9	1202.57	1399.03	1133.15	1250.1	1270.55	1253.53	1174.19	1287.49	1093.94	1035.18	1010.94	1191.85	1085.2	1167.92	1170.42	1155.01	1177.19	1181.56
ENSMUSG00000014361	Mertk		875	1093	864	989	1050	945	899	775	957	1008	872	919	954	880	991	975	1031	1025	812	774	968	910	1215	1006		777.53	1007.27	929.64	932.91	966.85	860.73	1064.47	912.27	936.04	945.07	929.13	912.26	954.82	783.29	936.3	1031.1	1054.52	1010.23	904.26	830.06	882.67	990.07
ENSMUSG00000014402	Tsg101		803	850	723	769	772	834	542	617	737	760	747	751	760	857	766	667	703	714	692	741	889	722	866	803		713.55	783.33	777.93	725.38	710.86	759.63	641.76	726.28	720.86	712.55	795.94	745.49	760.65	762.81	723.72	705.38	719.04	703.71	770.63	794.67	810.63	785.53
ENSMUSG00000014418	Hps5		270	207	147	190	195	266	161	165	187	185	165	230	194	194	204	186	222	241	151	147	187	183	218	179		239.92	190.76	158.17	179.22	179.56	242.28	190.63	194.22	182.9	173.45	175.81	228.31	194.17	172.68	192.74	196.7	227.06	237.53	168.16	157.65	170.52	199.1
ENSMUSG00000014426	Map3k4		1169	1037	860	957	962	1151	691	690	894	833	765	1014	852	933	830	774	853	806	714	723	895	819	836	847		1038.78	955.66	925.33	902.72	885.82	1048.36	818.19	812.21	874.42	781	815.12	1006.56	852.73	830.46	784.19	818.54	872.46	794.38	795.13	775.37	816.1	891.07
ENSMUSG00000014444	Piezo1		90	140	155	137	167	100	144	85	136	195	116	110	112	148	141	99	134	152	102	110	136	99	135	143		79.97	129.02	166.78	129.23	153.77	91.08	170.51	100.06	133.02	182.83	123.6	109.19	112.1	131.73	133.22	104.7	137.06	149.81	113.59	117.97	124.01	107.71
ENSMUSG00000014470	Rnf166		454	470	402	459	464	474	381	396	486	581	510	498	551	725	694	578	593	562	584	560	661	517	608	581		403.43	433.13	432.54	432.97	427.25	431.73	451.13	466.14	475.35	544.73	543.41	494.35	551.47	645.32	655.7	611.26	606.53	553.9	650.35	600.56	602.73	562.49
ENSMUSG00000014496	Ankrd28		1152	1031	805	906	1042	1065	810	936	1027	1086	922	923	906	989	1040	858	869	848	945	970	1045	874	991	995		1023.68	950.13	866.15	854.61	959.48	970.03	959.09	1101.78	1004.5	1018.2	982.4	916.23	906.78	880.31	982.6	907.37	888.82	835.78	1052.37	1040.26	952.88	950.91
ENSMUSG00000014498	Ankrd52		1351	1147	1049	982	1145	1283	918	1058	1190	1359	1116	1084	1068	1088	886	1114	1011	1096	917	1021	1193	984	1086	1008		1200.51	1057.03	1128.69	926.3	1054.32	1168.59	1086.97	1245.39	1163.93	1274.16	1189.11	1076.05	1068.92	968.43	837.1	1178.1	1034.06	1080.2	1021.19	1094.95	1087.83	1070.59
ENSMUSG00000014503	Pkd2l2		103	79	81	82	85	95	53	73	90	93	63	80	90	95	81	73	73	72	67	90	113	83	84	87		91.53	72.8	87.15	77.35	78.27	86.53	62.76	85.93	88.03	87.19	67.13	79.41	90.08	84.56	76.53	77.2	74.67	70.96	74.61	96.52	103.04	90.3
ENSMUSG00000014504	Srp19		517	564	474	521	555	453	388	434	489	518	428	448	459	548	532	478	506	526	457	454	574	483	488	592		459.41	519.76	510.01	491.45	511.05	412.6	459.42	510.87	478.29	485.66	456.04	444.71	459.39	487.77	502.64	505.5	517.54	518.42	508.92	486.88	523.4	525.5
ENSMUSG00000014547	Wdfy2		589	454	431	459	479	493	323	382	366	413	363	392	388	393	409	382	350	461	316	300	350	305	361	331		523.39	418.39	463.74	432.97	441.07	449.04	382.45	449.66	357.98	387.22	386.78	389.12	388.33	349.81	386.43	403.98	357.98	454.36	351.9	321.73	319.15	331.84
ENSMUSG00000014550	Rbsn		1158	1149	940	1078	1205	1105	879	931	1119	1306	1056	1024	1074	1155	1114	1032	1013	962	936	1015	1078	953	1037	1106		1029.01	1058.87	1011.41	1016.86	1109.57	1006.46	1040.79	1095.9	1094.49	1224.47	1125.18	1016.49	1074.92	1028.06	1052.51	1091.38	1036.11	948.14	1042.35	1088.52	982.97	1036.86
ENSMUSG00000014551	Mrps25		532	583	443	578	505	419	354	380	440	402	381	420	443	480	450	373	411	484	384	420	474	386	425	501		472.74	537.27	476.65	545.22	465.01	381.64	419.16	447.31	430.36	376.9	405.96	416.92	443.38	427.25	425.16	394.46	420.38	477.02	427.63	450.42	432.22	419.97
ENSMUSG00000014554	Dguok		234	200	139	173	161	246	104	101	134	151	101	180	150	157	158	147	171	174	101	128	138	151	149	145		207.93	184.31	149.56	163.19	148.25	224.06	123.14	118.89	131.06	141.57	107.62	178.68	150.13	139.75	149.28	155.46	174.9	171.49	112.48	137.27	125.83	164.29
ENSMUSG00000014592	Camta1		8431	5915	4648	6405	6782	7890	4074	4522	5534	6127	5103	5650	5891	6246	5736	5403	4863	4894	4900	5375	5548	4840	5998	5167		7491.85	5451.03	5001.1	6041.73	6244.92	7186.42	4823.87	5322.93	5412.78	5744.5	5437.3	5608.55	5896.07	5559.55	5419.41	5713.89	4973.94	4823.46	5456.74	5764.32	5058.93	5265.89
ENSMUSG00000014599	Csf1		534	359	192	342	341	294	295	307	345	370	314	298	297	372	323	319	351	447	308	294	410	345	373	298		474.52	330.84	206.59	322.6	314	267.78	349.3	361.38	337.44	346.9	334.57	295.81	297.26	331.12	305.17	337.36	359.01	440.56	343	315.29	373.86	375.36
ENSMUSG00000014601	Strip1		1416	1539	1290	1503	1486	1500	1179	1271	1422	1633	1378	1366	1321	1586	1341	1254	1282	1281	1288	1336	1615	1306	1415	1576		1258.27	1418.28	1388	1417.75	1368.32	1366.24	1396.01	1496.12	1390.85	1531.05	1468.27	1355.98	1322.14	1411.69	1266.99	1326.16	1311.25	1262.54	1434.34	1432.77	1472.63	1420.92
ENSMUSG00000014602	Kif1a		22703	24586	25684	24558	26635	22250	19795	20230	24498	25448	20424	21063	22168	23549	20948	22030	20709	19752	20830	20274	21856	20089	23403	22942		20174.1	22657.5	27635.2	23165.2	24525.7	20265.9	23438.5	23813.1	23961.4	23859.3	21762	20908.5	22187.1	20960.9	19791.8	23297.6	21181.4	19467.3	23196.7	21742.5	19929.3	21856.7
ENSMUSG00000014603	Alx3		2	11	12	5	7	1	14	4	10	14	0	13	12	5	20	5	9	9	2	3	5	3	11	11		1.78	10.14	12.91	4.72	6.45	0.91	16.58	4.71	9.78	13.13	0	12.9	12.01	4.45	18.9	5.29	9.21	8.87	2.23	3.22	4.56	3.26
ENSMUSG00000014606	Slc25a11		1654	1665	1424	1683	1586	1683	1171	1154	1338	1375	1265	1432	1363	1553	1480	1207	1343	1498	1355	1519	1569	1347	1489	1564		1469.76	1534.4	1532.18	1587.55	1460.4	1532.92	1386.54	1358.4	1308.69	1289.16	1347.87	1421.49	1364.17	1382.32	1398.31	1276.45	1373.64	1476.41	1508.96	1629.02	1430.69	1465.53
ENSMUSG00000014633	Cmc2		164	151	157	132	174	196	178	187	216	239	228	155	196	218	273	191	202	205	206	234	252	194	209	239		145.73	139.16	168.93	124.51	160.22	178.52	210.76	220.12	211.27	224.08	242.94	153.86	196.17	194.04	257.93	201.99	206.61	202.05	229.41	250.95	229.79	211.07
ENSMUSG00000014668	Chfr		442	451	341	401	373	471	315	349	389	452	421	490	466	516	439	419	492	512	398	392	477	390	462	441		392.76	415.62	366.91	378.26	343.46	429	372.98	410.81	380.48	423.78	448.58	486.41	466.4	459.29	414.77	443.11	503.22	504.62	443.22	420.39	434.95	424.32
ENSMUSG00000014686	Ceacam16		4	3	6	3	1	1	4	1	1	3	1	1	1	4	0	5	2	3	1	1	1	1	7	1		3.55	2.76	6.46	2.83	0.92	0.91	4.74	1.18	0.98	2.81	1.07	0.99	1	3.56	0	5.29	2.05	2.96	1.11	1.07	0.91	1.09
ENSMUSG00000014704	Hoxa2		1	0	0	0	0	1	0	0	0	0	3	0	0	1	0	0	0	2	0	0	9	0	0	0		0.89	0	0	0	0	0.91	0	0	0	0	3.2	0	0	0.89	0	0	0	1.97	0	0	8.21	0
ENSMUSG00000014747	Ankrd53		11	5	4	3	4	9	2	1	7	3	2	13	9	2	5	5	11	9	3	6	6	6	1	4		9.77	4.61	4.3	2.83	3.68	8.2	2.37	1.18	6.85	2.81	2.13	12.9	9.01	1.78	4.72	5.29	11.25	8.87	3.34	6.43	5.47	6.53
ENSMUSG00000014748	Tex261		1166	792	672	757	746	1420	549	597	713	706	663	1089	627	833	719	669	635	902	646	677	765	636	713	688		1036.12	729.88	723.05	714.07	686.92	1293.37	650.05	702.74	697.38	661.93	706.43	1081.01	627.54	741.45	679.32	707.49	649.49	889	719.4	726.04	697.56	691.96
ENSMUSG00000014763	Fam120b		1513	1559	1292	1497	1431	1398	982	1006	1223	1177	1104	1182	1150	1206	1132	1113	1229	1133	1021	1158	1273	1128	1277	1251		1344.46	1436.71	1390.15	1412.1	1317.68	1273.34	1162.75	1184.18	1196.21	1103.52	1176.32	1173.33	1150.99	1073.46	1069.52	1177.04	1257.04	1116.67	1137.01	1241.88	1160.78	1227.26
ENSMUSG00000014767	Tbp		371	323	275	333	336	451	273	291	332	368	321	387	343	406	393	323	327	339	299	306	396	357	387	383		329.67	297.66	295.89	314.11	309.39	410.78	323.25	342.54	324.73	345.03	342.03	384.16	343.3	361.38	371.31	341.59	334.46	334.11	332.97	328.16	361.09	388.41
ENSMUSG00000014769	Psmb1		1812	1656	1419	1775	1560	1571	1218	1287	1463	1613	1455	1497	1431	1692	1666	1428	1585	1629	1596	1616	1873	1496	1771	1987		1610.16	1526.1	1526.8	1674.33	1436.46	1430.91	1442.19	1514.95	1430.95	1512.3	1550.32	1486.02	1432.23	1506.05	1574.05	1510.17	1621.16	1605.52	1777.34	1733.05	1707.89	1627.64
ENSMUSG00000014773	Dll1		138	164	101	161	126	94	94	59	68	87	88	77	94	90	77	68	104	96	72	68	106	75	87	86		122.63	151.14	108.67	151.87	116.02	85.62	111.3	69.45	66.51	81.57	93.76	76.44	94.08	80.11	72.75	71.91	106.37	94.62	80.18	72.93	96.66	81.6
ENSMUSG00000014776	Nol3		239	278	204	250	216	136	140	138	198	208	181	153	236	266	226	199	202	184	216	187	237	211	229	219		212.38	256.19	219.5	235.82	198.89	123.87	165.77	162.44	193.66	195.01	192.86	151.88	236.2	236.77	213.53	210.45	206.61	181.35	240.54	200.54	216.11	229.57
ENSMUSG00000014778	Fhod1		77	64	51	50	59	77	42	49	50	58	66	79	55	80	78	68	73	99	39	43	62	51	73	70		68.42	58.98	54.87	47.16	54.33	70.13	49.73	57.68	48.9	54.38	70.32	78.42	55.05	71.21	73.69	71.91	74.67	97.57	43.43	46.11	56.53	55.49
ENSMUSG00000014782	Plekhg4		56	30	5	18	24	66	8	20	26	18	27	53	23	23	28	23	28	40	11	14	28	19	21	24		49.76	27.65	5.38	16.98	22.1	60.11	9.47	23.54	25.43	16.88	28.77	52.61	23.02	20.47	26.45	24.32	28.64	39.42	12.25	15.01	25.53	20.67
ENSMUSG00000014786	Slc9a5		569	605	313	490	518	566	451	584	613	712	766	693	574	770	691	630	630	586	515	650	677	546	625	699		505.62	557.54	336.78	462.21	476.98	515.53	534.01	687.44	599.57	667.55	816.18	687.92	574.49	685.38	652.86	666.25	644.37	577.55	573.51	697.08	617.32	594.04
ENSMUSG00000014791	Elmo3		38	21	22	22	24	52	23	19	30	21	27	34	24	29	33	18	25	47	19	26	31	20	35	23		33.77	19.35	23.67	20.75	22.1	47.36	27.23	22.37	29.34	19.69	28.77	33.75	24.02	25.81	31.18	19.04	25.57	46.32	21.16	27.88	28.27	21.76
ENSMUSG00000014813	Stc1		106	115	33	111	71	19	33	40	44	59	42	30	64	73	65	56	43	36	49	63	70	33	56	65		94.19	105.98	35.51	104.7	65.38	17.31	39.07	47.08	43.04	55.32	44.75	29.78	64.06	64.98	61.41	59.22	43.98	35.48	54.57	67.56	63.83	35.9
ENSMUSG00000014837	4931428F04Rik		266	363	289	364	339	250	229	202	275	277	265	298	249	281	256	244	237	264	189	229	253	233	269	245		236.37	334.53	310.95	343.36	312.15	227.71	271.15	237.78	268.98	259.71	282.36	295.81	249.21	250.12	241.87	258.04	242.41	260.2	210.47	245.59	230.7	253.5
ENSMUSG00000014846	Tppp3		1427	430	234	446	404	673	224	332	371	233	355	405	378	368	310	303	536	511	435	328	352	330	517	339		1268.04	396.27	251.78	420.7	372.01	612.99	265.23	390.8	362.87	218.45	378.26	402.03	378.33	327.56	292.89	320.43	548.23	503.64	484.43	351.76	320.97	359.04
ENSMUSG00000014850	Msh3		367	458	352	468	362	405	292	288	356	328	311	383	321	354	270	269	340	327	244	306	381	325	355	385		326.12	422.07	378.74	441.46	333.33	368.88	345.75	339.01	348.2	307.52	331.37	380.19	321.28	315.09	255.1	284.48	347.76	322.29	271.72	328.16	347.41	353.6
ENSMUSG00000014852	Adamts13		21	55	20	53	29	3	16	24	28	29	17	14	22	31	29	14	25	27	19	27	34	24	19	29		18.66	50.69	21.52	49.99	26.7	2.73	18.95	28.25	27.39	27.19	18.11	13.9	22.02	27.59	27.4	14.81	25.57	26.61	21.16	28.96	31	26.11
ENSMUSG00000014856	Tmem208		301	229	195	265	257	296	162	183	192	240	220	247	233	267	267	186	241	270	212	242	270	216	273	251		267.47	211.04	209.81	249.97	236.65	269.6	191.82	215.41	187.79	225.02	234.41	245.19	233.2	237.66	252.26	196.7	246.5	266.11	236.09	259.53	246.2	235.01
ENSMUSG00000014859	E2f4		444	401	309	370	405	480	284	394	407	476	407	421	428	557	444	412	412	435	377	407	512	368	439	439		394.54	369.55	332.47	349.01	372.93	437.2	336.27	463.79	398.08	446.28	433.66	417.91	428.37	495.78	419.49	435.71	421.4	428.73	419.84	436.48	466.87	400.38
ENSMUSG00000014867	Surf4		1328	1601	1196	1444	1377	1375	1018	1000	1156	1296	1077	1190	1169	1399	1387	1083	1132	1228	1076	1032	1294	1024	1106	1238		1180.07	1475.42	1286.86	1362.1	1267.95	1252.39	1205.38	1177.12	1130.68	1215.09	1147.56	1181.27	1170.01	1245.25	1310.45	1145.32	1157.82	1210.3	1198.26	1106.75	1179.93	1114.11
ENSMUSG00000014873	Surf2		283	285	229	297	255	250	233	233	257	286	239	266	314	344	269	285	299	269	268	276	312	311	323	322		251.48	262.64	246.4	280.16	234.81	227.71	275.89	274.27	251.37	268.15	254.66	264.05	314.27	306.19	254.15	301.4	305.82	265.12	298.45	295.99	284.5	338.37
ENSMUSG00000014905	Dnajb9		941	857	752	843	857	917	646	678	835	824	817	796	835	900	926	788	778	813	704	734	838	707	820	812		836.18	789.78	809.13	795.19	789.13	835.23	764.91	798.09	816.71	772.56	870.52	790.16	835.72	801.09	874.89	833.34	795.75	801.28	783.99	787.16	764.13	769.21
ENSMUSG00000014907	Naf1		268	318	288	310	323	251	210	249	277	375	309	248	253	303	277	265	276	279	222	246	300	223	311	309		238.15	293.06	309.88	292.42	297.42	228.62	248.65	293.1	270.93	351.59	329.24	246.18	253.22	269.7	261.71	280.25	282.3	274.98	247.22	263.82	273.55	242.62
ENSMUSG00000014932	Yes1		330	261	215	209	259	387	208	168	214	227	190	230	176	200	170	192	170	242	136	177	166	164	210	165		293.24	240.53	231.33	197.15	238.49	352.49	246.29	197.76	209.31	212.83	202.45	228.31	176.15	178.02	160.62	203.05	173.88	238.51	151.45	189.82	151.37	178.43
ENSMUSG00000014956	Ppp1cb		5551	5862	5055	5551	5734	5945	4624	4628	5560	5716	5112	5269	5195	5666	5952	4892	4478	4513	4039	4663	5243	4070	4622	5143		4932.66	5402.19	5439.02	5236.17	5279.91	5414.86	5475.11	5447.71	5438.21	5359.16	5446.89	5230.35	5199.47	5043.29	5623.49	5173.49	4580.15	4447.96	4497.91	5000.75	4780.82	4428.13
ENSMUSG00000014959	Gorasp2		1608	1916	1500	1953	1724	1497	1321	1365	1626	1715	1572	1560	1592	1805	1693	1464	1489	1513	1382	1523	1833	1495	1631	1756		1428.88	1765.71	1613.95	1842.23	1587.47	1363.51	1564.15	1606.77	1590.38	1607.94	1674.98	1548.56	1593.37	1606.63	1599.56	1548.24	1522.97	1491.19	1539.02	1633.31	1671.42	1626.55
ENSMUSG00000014980	Tsen15		261	240	162	274	263	204	171	168	223	219	211	225	219	261	231	209	228	241	188	246	249	236	236	206		231.93	221.17	174.31	258.46	242.17	185.81	202.47	197.76	218.12	205.33	224.82	223.35	219.19	232.32	218.25	221.03	233.2	237.53	209.36	263.82	227.05	256.77
ENSMUSG00000015002	Efr3a		3424	2989	4002	3240	4670	5999	3358	3657	4133	4368	4393	4649	3978	4030	3379	3478	3574	3616	3276	3657	4047	3797	3777	3588		3042.59	2754.55	4306.03	3056.24	4300.17	5464.05	3976.09	4304.73	4042.47	4095.31	4680.79	4614.9	3981.42	3587.09	3192.5	3678.12	3655.53	3563.88	3648.22	3921.88	3690.25	4131.11
ENSMUSG00000015013	Trappc2l		392	474	349	420	371	403	286	292	365	378	290	406	373	450	461	330	351	435	348	420	400	344	413	458		348.33	436.82	375.51	396.18	341.62	367.06	338.64	343.72	357	354.4	309	403.02	373.32	400.54	435.56	348.99	359.01	428.73	387.54	450.42	364.74	374.27
ENSMUSG00000015016	Acsf3		322	271	235	258	279	340	183	172	223	224	197	274	204	252	216	181	204	242	223	200	241	227	253	238		286.13	249.74	252.85	243.37	256.91	309.68	216.68	202.46	218.12	210.02	209.91	271.99	204.18	224.3	204.08	191.41	208.65	238.51	248.34	214.49	219.76	246.97
ENSMUSG00000015023	Ddx19a		311	256	219	275	270	341	206	212	273	286	229	313	279	310	270	260	258	272	222	229	270	235	295	272		276.36	235.92	235.64	259.4	248.62	310.59	243.92	249.55	267.02	268.15	244	310.7	279.24	275.93	255.1	274.96	263.89	268.08	247.22	245.59	246.2	255.68
ENSMUSG00000015027	Galns		104	122	104	128	103	116	67	72	89	95	66	102	74	89	73	75	78	76	77	72	88	93	95	96		92.42	112.43	111.9	120.74	94.84	105.66	79.33	84.75	87.05	89.07	70.32	101.25	74.06	79.22	68.97	79.32	79.78	74.9	85.75	77.22	80.24	101.18
ENSMUSG00000015053	Gata2		123	61	59	79	78	91	113	41	101	122	61	68	77	100	94	92	118	113	70	73	71	76	140	113		109.3	56.22	63.48	74.52	71.82	82.89	133.8	48.26	98.79	114.38	65	67.5	77.07	89.01	88.81	97.29	120.69	111.37	77.95	78.29	64.74	82.69
ENSMUSG00000015083	C8g		9	13	9	10	9	11	8	8	8	7	10	13	11	15	5	5	9	19	10	5	12	13	9	13		8	11.98	9.68	9.43	8.29	10.02	9.47	9.42	7.82	6.56	10.66	12.9	11.01	13.35	4.72	5.29	9.21	18.73	11.14	5.36	10.94	14.14
ENSMUSG00000015085	Entpd2		128	129	117	152	122	110	87	60	101	113	101	90	103	124	99	99	106	130	110	82	101	79	149	95		113.74	118.88	125.89	143.38	112.34	100.19	103.01	70.63	98.79	105.95	107.62	89.34	103.09	110.37	93.54	104.7	108.42	128.13	122.5	87.94	92.1	85.95
ENSMUSG00000015087	Rabl6		2588	2998	2427	2827	2910	2681	2344	2321	2823	3009	2565	2638	2765	3382	3187	2914	2822	2771	2486	2781	3036	2501	2796	3098		2299.72	2762.84	2611.38	2666.66	2679.55	2441.93	2775.44	2732.09	2761.16	2821.15	2733.04	2618.65	2767.38	3010.31	3011.1	3081.67	2886.38	2731.06	2768.46	2982.43	2768.37	2721.07
ENSMUSG00000015090	Ptgds		12710	13180	15031	14505	12285	18668	18378	7004	13367	13831	12517	24584	11485	15261	18864	9712	13767	43890	8075	9464	28103	8451	24930	15256		11294.2	12146.2	16172.9	13682.3	11312.1	17003.3	21760.7	8244.54	13074.2	12967.5	13337	24403.7	11494.9	13583.8	17822.8	10270.8	14081	43257.4	8992.49	10149.5	25625.7	9194.63
ENSMUSG00000015092	Edf1		1657	1558	1345	1570	1437	1724	1123	1156	1325	1388	1336	1394	1408	1613	1598	1384	1444	1624	1384	1397	1609	1373	1539	1673		1472.42	1435.79	1447.18	1480.95	1323.2	1570.27	1329.7	1360.75	1295.98	1301.35	1423.52	1383.77	1409.21	1435.73	1509.8	1463.64	1476.94	1600.59	1541.25	1498.19	1467.16	1493.82
ENSMUSG00000015093	Clic3		7	6	6	3	7	14	8	10	6	4	5	19	10	9	10	3	12	22	4	12	6	12	17	6		6.22	5.53	6.46	2.83	6.45	12.75	9.47	11.77	5.87	3.75	5.33	18.86	10.01	8.01	9.45	3.17	12.27	21.68	4.45	12.87	5.47	13.06
ENSMUSG00000015094	Npdc1		3367	3566	2763	3470	3465	3607	2558	2825	3224	3453	3334	3530	3406	4064	3832	3264	3436	3548	3164	3320	3745	3235	3684	4019		2991.94	3286.29	2972.9	3273.19	3190.6	3285.35	3028.83	3325.36	3153.38	3237.44	3552.41	3504.1	3408.93	3617.36	3620.5	3451.81	3514.38	3496.86	3523.5	3560.47	3414.87	3519.66
ENSMUSG00000015095	Fbxw5		1088	1370	1114	1294	1216	1194	926	950	1150	1183	1101	1186	1199	1416	1256	1097	1236	1205	1051	1157	1237	1175	1203	1308		966.81	1262.54	1198.63	1220.61	1119.7	1087.53	1096.44	1118.26	1124.81	1109.15	1173.13	1177.3	1200.03	1260.38	1186.68	1160.12	1264.2	1187.63	1170.42	1240.8	1127.96	1278.39
ENSMUSG00000015112	Slc25a13		123	13	23	22	41	59	26	37	47	51	50	39	36	43	37	43	54	32	54	34	52	51	82	35		109.3	11.98	24.75	20.75	37.75	53.74	30.79	43.55	45.97	47.82	53.28	38.71	36.03	38.27	34.96	45.47	55.23	31.54	60.14	36.46	47.42	55.49
ENSMUSG00000015120	Ube2i		646	752	589	663	699	594	511	515	627	645	563	630	610	680	613	589	602	636	558	539	734	583	669	679		574.04	693.01	633.75	625.4	643.64	541.03	605.06	606.22	613.27	604.73	599.88	625.38	610.52	605.27	579.17	622.89	615.73	626.83	621.4	578.04	669.3	634.3
ENSMUSG00000015126	Tsr3		174	178	164	199	160	205	144	121	173	155	169	181	173	210	180	158	169	211	163	160	204	175	179	205		154.62	164.04	176.46	187.71	147.33	186.72	170.51	142.43	169.21	145.32	180.07	179.67	173.15	186.92	170.07	167.09	172.86	207.96	181.52	171.59	186.02	190.4
ENSMUSG00000015127	Unkl		276	285	257	267	262	273	194	187	231	267	204	221	224	235	207	178	232	211	248	204	294	229	242	250		245.26	262.64	276.52	251.86	241.25	248.66	229.71	220.12	225.94	250.33	217.36	219.38	224.19	209.17	195.57	188.24	237.29	207.96	276.18	218.78	268.08	249.15
ENSMUSG00000015133	Lrrk1		77	107	113	92	102	151	123	46	109	111	98	106	93	103	84	81	75	139	74	79	129	51	133	105		68.42	98.61	121.58	86.78	93.92	137.53	145.64	54.15	106.61	104.07	104.42	105.22	93.08	91.68	79.36	85.66	76.71	137	82.41	84.72	117.63	55.49
ENSMUSG00000015134	Aldh1a3		24	22	16	40	34	33	26	33	26	36	44	34	9	44	65	24	18	25	11	15	14	32	13	23		21.33	20.27	17.22	37.73	31.31	30.06	30.79	38.84	25.43	33.75	46.88	33.75	9.01	39.16	61.41	25.38	18.41	24.64	12.25	16.09	12.77	34.82
ENSMUSG00000015143	Actn1		753	1789	1006	1404	1616	662	1378	1495	1765	1947	1669	1224	1729	1851	1954	1682	1718	1428	1401	1605	1951	1545	1550	1902		669.12	1648.67	1082.42	1324.37	1488.03	602.97	1631.64	1759.79	1726.34	1825.45	1778.34	1215.02	1730.49	1647.57	1846.15	1778.78	1757.19	1407.42	1560.18	1721.25	1779.01	1680.95
ENSMUSG00000015149	Sirt2		2583	1834	1575	1684	1949	2130	1543	1863	1935	1823	1859	1947	2002	2300	2194	1875	2187	2122	2108	1811	1968	1846	2310	2053		2295.27	1690.14	1694.65	1588.49	1794.65	1940.06	1827.01	2192.97	1892.62	1709.19	1980.78	1932.72	2003.72	2047.22	2072.9	1982.89	2236.89	2091.42	2347.51	1942.17	1794.52	2008.44
ENSMUSG00000015165	Hnrnpl		2993	2873	2197	2747	2819	2938	2030	2132	2624	2752	2373	3038	2797	3179	2900	2663	2668	2807	2101	2240	2736	2532	2823	2649		2659.6	2647.64	2363.9	2591.2	2595.76	2676.01	2403.65	2509.62	2566.52	2580.2	2528.46	3015.71	2799.41	2829.62	2739.94	2816.23	2728.86	2766.54	2339.72	2402.25	2494.81	2754.8
ENSMUSG00000015176	Nolc1		1098	1156	1037	1262	1249	1093	901	969	1188	1263	1062	1022	1158	1251	1160	1075	1144	1038	1047	1027	1270	979	1167	1161		975.69	1065.32	1115.78	1190.42	1150.09	995.53	1066.84	1140.63	1161.98	1184.15	1131.57	1014.5	1159	1113.51	1095.98	1136.86	1170.1	1023.04	1165.96	1101.39	1158.05	1065.15
ENSMUSG00000015189	Casd1		1496	1347	1150	1337	1267	1665	979	1132	1257	1302	1113	1266	1155	1265	1196	1126	1150	1134	1021	1202	1305	1077	1159	1236		1329.36	1241.34	1237.36	1261.17	1166.66	1516.53	1159.2	1332.5	1229.47	1220.72	1185.91	1256.71	1155.99	1125.97	1129.99	1190.79	1176.23	1117.66	1137.01	1289.06	1189.96	1171.77
ENSMUSG00000015202	Cnksr3		524	84	96	82	104	958	97	102	131	122	117	396	105	128	125	116	139	312	140	89	117	103	129	115		465.63	77.41	103.29	77.35	95.76	872.57	114.85	120.07	128.13	114.38	124.66	393.09	105.09	113.93	118.1	122.67	142.17	307.5	155.91	95.45	106.69	112.06
ENSMUSG00000015214	Mtmr1		676	861	790	712	896	817	731	874	858	1017	853	862	847	941	890	838	870	816	793	872	1092	805	893	976		600.7	793.46	850.02	671.62	825.04	744.15	865.55	1028.8	839.21	953.51	908.88	855.68	847.73	837.58	840.88	886.22	889.85	804.24	883.1	935.16	995.74	875.83
ENSMUSG00000015217	Hmgb3		138	135	147	135	151	162	157	132	134	159	143	161	141	186	151	129	136	144	175	172	202	149	198	190		122.63	124.41	158.17	127.34	139.04	147.55	185.9	155.38	131.06	149.07	152.37	159.82	141.12	165.56	142.67	136.42	139.1	141.92	194.88	184.46	184.19	162.11
ENSMUSG00000015222	Map2		18923	26007	23011	27249	25401	14677	15805	16370	18921	21401	16906	14084	16400	17485	17694	17588	14598	14286	15504	15584	17508	14661	17101	18522		16815.1	23967	24759.1	25703.5	23389.4	13368.2	18714.1	19269.5	18506.5	20065	18013.5	13980.7	16414.1	15563.4	16717.4	18600	14931	14080.1	17265.6	16712.8	15964.6	15951.1
ENSMUSG00000015224	Cyp2j9		759	537	492	607	491	678	404	292	390	455	313	484	389	523	389	392	405	573	342	312	382	377	553	373		674.45	494.88	529.38	572.57	452.12	617.54	478.36	343.72	381.46	426.6	333.5	480.45	389.33	465.52	367.53	414.56	414.24	564.74	380.86	334.6	348.33	410.17
ENSMUSG00000015243	Abca1		1009	614	663	711	707	1018	669	545	685	635	546	760	589	551	598	654	492	690	650	567	611	521	776	674		896.61	565.84	713.37	670.67	651.01	927.22	792.14	641.53	670	595.36	581.77	754.42	589.51	490.44	564.99	691.63	503.22	680.06	723.85	608.07	557.14	566.84
ENSMUSG00000015247	Nipsnap3b		183	226	204	239	197	153	136	116	159	124	136	153	143	142	136	119	135	109	116	113	132	140	135	150		162.62	208.27	219.5	225.44	181.4	139.36	161.03	136.55	155.52	116.26	144.91	151.88	143.12	126.39	128.49	125.85	138.08	107.43	129.18	121.18	120.36	152.32
ENSMUSG00000015289	Lage3		179	103	113	140	110	195	99	100	130	118	109	150	130	178	138	121	133	162	127	131	145	126	155	157		159.06	94.92	121.58	132.06	101.29	177.61	117.22	117.71	127.15	110.63	116.14	148.9	130.11	158.44	130.38	127.96	136.03	159.67	141.43	140.49	132.22	137.09
ENSMUSG00000015290	Ubl4a		1308	1347	1106	1309	1264	1447	1062	1148	1270	1297	1117	1254	1258	1415	1419	1190	1238	1289	1159	1276	1511	1206	1284	1386		1162.3	1241.34	1190.02	1234.76	1163.9	1317.97	1257.48	1351.33	1242.18	1216.03	1190.18	1244.8	1259.08	1259.49	1340.68	1258.47	1266.24	1270.42	1290.69	1368.42	1377.8	1312.12
ENSMUSG00000015291	Gdi1		10566	11589	9339	11507	10410	10821	7582	7667	9199	9153	7963	9520	9048	9797	9052	8094	9042	8811	8112	8606	10063	8758	9206	9880		9389.03	10680	10048.5	10854.4	9585.61	9856.05	8977.57	9024.98	8997.5	8581.59	8484.66	9450.16	9055.79	8720.29	8552.39	8559.73	9248.27	8684.01	9033.69	9229.34	9175.92	9528.65
ENSMUSG00000015305	Sash1		2231	1685	1701	1642	1671	1682	1129	957	1306	1188	993	1202	1146	1227	1095	1173	995	1254	964	787	997	901	1186	942		1982.48	1552.83	1830.22	1548.87	1538.67	1532.01	1336.81	1126.5	1277.39	1113.84	1058.05	1193.18	1146.99	1092.15	1034.56	1240.49	1017.7	1235.93	1073.53	844	909.11	980.28
ENSMUSG00000015312	Gadd45b		177	302	202	304	233	209	226	277	308	332	317	228	265	355	316	289	251	320	352	299	492	305	308	387		157.28	278.31	217.35	286.76	214.55	190.36	267.6	326.06	301.25	311.27	337.77	226.33	265.23	315.98	298.56	305.63	256.73	315.39	391.99	320.66	448.63	331.84
ENSMUSG00000015314	Slamf6		4	3	3	1	4	3	2	7	1	4	3	1	5	5	1	3	2	7	0	5	6	3	1	3		3.55	2.76	3.23	0.94	3.68	2.73	2.37	8.24	0.98	3.75	3.2	0.99	5	4.45	0.94	3.17	2.05	6.9	0	5.36	5.47	3.26
ENSMUSG00000015335	Zdhhc12		64	75	64	48	63	52	52	39	57	41	49	48	53	59	53	52	54	46	38	50	58	52	54	45		56.87	69.12	68.86	45.28	58.01	47.36	61.57	45.91	55.75	38.44	52.21	47.65	53.05	52.52	50.07	54.99	55.23	45.34	42.32	53.62	52.89	56.58
ENSMUSG00000015337	Endog		188	165	151	181	165	207	123	125	161	140	153	162	143	177	151	145	158	185	156	173	181	164	173	176		167.06	152.06	162.47	170.73	151.93	188.54	145.64	147.14	157.47	131.26	163.02	160.81	143.12	157.55	142.67	153.34	161.6	182.33	173.72	185.53	165.04	178.43
ENSMUSG00000015340	Cybb		21	12	15	14	25	17	23	14	18	21	16	28	8	12	17	10	11	36	8	9	15	18	24	17		18.66	11.06	16.14	13.21	23.02	15.48	27.23	16.48	17.61	19.69	17.05	27.79	8.01	10.68	16.06	10.58	11.25	35.48	8.91	9.65	13.68	19.58
ENSMUSG00000015341	Golga7		860	690	514	580	685	811	549	594	677	736	654	633	691	793	771	658	705	778	701	591	678	631	717	683		764.2	635.88	553.05	547.1	630.75	738.68	650.05	699.21	662.17	690.05	696.84	628.36	691.59	705.85	728.45	695.86	721.08	766.79	780.65	633.81	618.23	686.52
ENSMUSG00000015342	Xk		716	572	418	537	510	982	334	325	378	429	380	557	386	421	376	366	414	521	364	360	397	388	404	391		636.24	527.13	449.75	506.54	469.61	894.43	395.48	382.56	369.72	402.22	404.89	552.91	386.33	374.73	355.25	387.06	423.44	513.49	405.36	386.08	362	422.14
ENSMUSG00000015354	Pcolce2		161	18	13	22	53	90	31	67	69	52	58	46	58	57	57	57	71	49	65	54	79	55	116	52		143.07	16.59	13.99	20.75	48.8	81.97	36.71	78.87	67.49	48.75	61.8	45.66	58.05	50.74	53.85	60.28	72.62	48.29	72.39	57.91	72.04	59.84
ENSMUSG00000015355	Cd48		5	7	6	2	7	7	7	9	12	7	3	6	9	9	5	13	10	15	14	11	8	7	19	16		4.44	6.45	6.46	1.89	6.45	6.38	8.29	10.59	11.74	6.56	3.2	5.96	9.01	8.01	4.72	13.75	10.23	14.78	15.59	11.8	7.29	7.62
ENSMUSG00000015357	Clpx		699	577	565	609	617	784	515	474	598	596	549	614	551	623	579	519	553	525	501	518	600	486	555	632		621.14	531.74	607.92	574.46	568.14	714.09	609.79	557.95	584.9	558.79	584.97	609.5	551.47	554.53	547.04	548.86	565.62	517.43	557.92	555.52	547.11	528.76
ENSMUSG00000015363	Trabd		467	294	229	260	267	490	203	208	261	278	256	384	274	332	264	265	247	383	226	249	312	257	313	248		414.98	270.94	246.4	245.25	245.86	446.31	240.36	244.84	255.28	260.64	272.77	381.18	274.24	295.51	249.43	280.25	252.63	377.48	251.68	267.04	284.5	279.61
ENSMUSG00000015377	Dennd6b		636	615	469	498	556	732	471	481	605	555	547	932	690	832	773	680	776	908	491	657	709	823	826	662		565.15	566.76	504.63	469.76	511.97	666.73	557.69	566.19	591.75	520.35	582.83	925.16	690.59	740.56	730.34	719.13	793.7	894.91	546.79	704.59	646.5	895.42
ENSMUSG00000015396	Cd83		572	91	113	101	170	281	131	137	174	185	176	196	180	310	224	182	204	192	154	230	223	209	221	184		508.28	83.86	121.58	95.27	156.54	255.94	155.11	161.27	170.19	173.45	187.53	194.56	180.15	275.93	211.64	192.47	208.65	189.23	171.5	246.66	203.34	227.39
ENSMUSG00000015405	Ace2		34	27	31	37	37	32	34	31	43	56	29	36	27	34	37	28	29	36	46	27	25	14	40	46		30.21	24.88	33.36	34.9	34.07	29.15	40.26	36.49	42.06	52.5	30.9	35.74	27.02	30.26	34.96	29.61	29.66	35.48	51.23	28.96	22.8	15.23
ENSMUSG00000015451	C4a		8	14	14	14	8	5	9	17	9	9	12	5	16	21	21	12	25	19	4	5	16	20	17	16		7.11	12.9	15.06	13.21	7.37	4.55	10.66	20.01	8.8	8.44	12.79	4.96	16.01	18.69	19.84	12.69	25.57	18.73	4.45	5.36	14.59	21.76
ENSMUSG00000015452	Ager		3	4	4	0	5	3	3	4	1	4	5	6	6	12	5	5	9	14	2	2	7	5	6	2		2.67	3.69	4.3	0	4.6	2.73	3.55	4.71	0.98	3.75	5.33	5.96	6.01	10.68	4.72	5.29	9.21	13.8	2.23	2.14	6.38	5.44
ENSMUSG00000015461	Atf6b		1195	1361	1163	1304	1361	1220	952	965	1166	1125	1009	1251	1066	1238	1253	1148	1060	1271	1049	1040	1185	1016	1089	1240		1061.89	1254.24	1251.35	1230.04	1253.22	1111.21	1127.23	1135.92	1140.46	1054.77	1075.1	1241.82	1066.92	1101.94	1183.84	1214.06	1084.18	1252.68	1168.19	1115.33	1080.54	1105.4
ENSMUSG00000015467	Egfl8		17	10	8	9	6	15	6	10	6	9	12	21	12	19	11	7	10	32	13	13	14	11	15	12		15.11	9.22	8.61	8.49	5.52	13.66	7.1	11.77	5.87	8.44	12.79	20.85	12.01	16.91	10.39	7.4	10.23	31.54	14.48	13.94	12.77	11.97
ENSMUSG00000015468	Notch4		202	141	167	158	181	179	132	146	215	302	193	160	149	187	196	170	210	177	174	149	172	130	221	218		179.5	129.94	179.69	149.04	166.67	163.04	156.3	171.86	210.29	283.15	205.64	158.83	149.13	166.45	185.18	179.78	214.79	174.45	193.77	159.79	156.84	141.44
ENSMUSG00000015474	Ppt2		240	250	204	225	203	278	184	162	205	221	189	288	226	251	257	204	204	321	162	197	245	204	244	219		213.27	230.39	219.5	212.24	186.92	253.21	217.87	190.69	200.51	207.2	201.38	285.89	226.19	223.41	242.82	215.74	208.65	316.37	180.41	211.27	223.4	221.95
ENSMUSG00000015476	Prrt1		2275	2880	2154	3059	2959	2496	1948	2071	2635	2565	2285	2601	2550	2865	2620	2308	2716	2295	2152	2245	2677	2627	2412	2712		2021.58	2654.1	2317.64	2885.5	2724.67	2273.42	2306.56	2437.81	2577.28	2404.87	2434.69	2581.92	2552.19	2550.13	2475.39	2440.8	2777.96	2261.92	2396.51	2407.61	2441.02	2858.16
ENSMUSG00000015478	Rnf5		704	630	558	710	638	642	501	438	520	545	482	553	522	649	655	516	571	575	558	496	571	533	622	614		625.58	580.58	600.39	669.73	587.48	584.75	593.22	515.58	508.61	510.98	513.58	548.94	522.45	577.67	618.85	545.69	584.03	566.71	621.4	531.93	520.66	579.9
ENSMUSG00000015484	Fam163a		136	271	210	271	256	92	155	165	210	163	170	126	175	216	183	183	146	163	122	127	166	115	157	139		120.85	249.74	225.95	255.63	235.73	83.8	183.53	194.22	205.4	152.82	181.14	125.08	175.15	192.26	172.9	193.53	149.33	160.65	135.86	136.2	151.37	125.12
ENSMUSG00000015488	Cacfd1		769	785	602	843	765	710	523	597	644	682	615	655	657	760	714	653	687	687	593	652	694	636	715	677		683.34	723.43	647.73	795.19	704.42	646.69	619.27	702.74	629.89	639.42	655.29	650.19	657.57	676.47	674.59	690.57	702.67	677.1	660.38	699.23	632.82	691.96
ENSMUSG00000015501	Hivep2		3171	4418	5545	4503	6581	5070	5515	6727	7431	9893	7004	5262	6557	7015	6543	6837	5156	4951	6995	6917	7389	5756	5873	7138		2817.78	4071.46	5966.25	4247.6	6059.84	4617.89	6530.11	7918.48	7268.23	9275.4	7462.84	5223.4	6562.64	6244.04	6181.87	7230.4	5273.62	4879.64	7789.78	7418.01	6737.64	6262.49
ENSMUSG00000015522	Arnt		461	373	334	320	379	564	307	351	410	445	373	496	393	484	446	458	426	462	282	344	433	389	381	375		409.65	343.74	359.37	301.85	348.99	513.71	363.51	413.17	401.02	417.22	397.44	492.36	393.34	430.81	421.38	484.35	435.72	455.34	314.04	368.92	394.83	423.23
ENSMUSG00000015536	Mocs2		787	757	610	722	696	740	581	591	650	647	611	647	670	707	708	611	664	714	615	644	767	644	690	706		699.33	697.62	656.34	681.05	640.88	674.01	687.94	695.68	635.76	606.61	651.03	642.25	670.58	629.3	668.92	646.16	679.15	703.71	684.88	690.65	699.39	700.67
ENSMUSG00000015542	Nat9		212	163	159	156	138	194	135	131	161	166	138	173	164	222	178	165	178	167	135	168	175	155	163	180		188.38	150.21	171.08	147.15	127.07	176.7	159.85	154.2	157.47	155.64	147.04	171.73	164.14	197.6	168.18	174.49	182.06	164.59	150.34	180.17	159.57	168.64
ENSMUSG00000015568	Lpl		375	678	169	951	539	94	305	291	426	440	326	335	337	422	395	325	403	339	320	333	529	272	356	446		333.23	624.82	181.84	897.06	496.32	85.62	361.14	342.54	416.67	412.53	347.36	332.54	337.29	375.62	373.2	343.7	412.19	334.11	356.36	357.12	482.37	295.93
ENSMUSG00000015575	Atp6v0e		379	337	227	289	310	332	269	200	248	259	252	316	231	312	347	283	332	387	273	238	352	272	386	296		336.78	310.57	244.24	272.61	285.45	302.39	318.51	235.42	242.57	242.83	268.51	313.68	231.2	277.71	327.85	299.28	339.57	381.42	304.02	255.24	320.97	295.93
ENSMUSG00000015597	Zfp318		787	908	891	884	958	792	689	678	919	852	725	792	738	828	756	766	761	713	666	782	835	780	852	841		699.33	836.78	958.69	833.86	882.13	721.37	815.82	798.09	898.87	798.81	772.5	786.19	738.64	737	714.27	810.08	778.36	702.72	741.67	838.64	761.39	848.64
ENSMUSG00000015599	Ttbk1		2836	3965	3251	3337	3881	2947	3146	3325	3962	4588	3781	2989	3797	4335	3551	3930	3461	3174	3139	3085	3624	2943	3345	3401		2520.09	3653.99	3497.97	3147.74	3573.65	2684.21	3725.06	3913.92	3875.22	4301.58	4028.7	2967.07	3800.27	3858.57	3355.01	4156.13	3539.95	3128.25	3495.66	3308.45	3304.53	3201.97
ENSMUSG00000015605	Srf		582	1080	818	944	899	562	703	782	987	1095	910	739	863	1042	1013	1023	906	913	855	826	1154	811	902	1025		517.17	995.29	880.14	890.46	827.81	511.88	832.4	920.51	965.38	1026.64	969.62	733.58	863.74	927.48	957.09	1081.86	926.67	899.84	952.15	885.83	1052.27	882.36
ENSMUSG00000015619	Gata3		109	1	0	0	3	20	2	2	4	11	12	0	0	68	11	8	7	12	0	0	2	11	39	0		96.86	0.92	0	0	2.76	18.22	2.37	2.35	3.91	10.31	12.79	0	0	60.53	10.39	8.46	7.16	11.83	0	0	1.82	11.97
ENSMUSG00000015647	Lama5		147	128	125	116	160	138	117	85	145	198	129	129	153	192	181	123	139	182	126	104	135	96	197	150		130.63	117.96	134.5	109.42	147.33	125.69	138.54	100.06	141.82	185.64	137.45	128.05	153.13	170.9	171.01	130.08	142.17	179.38	140.32	111.53	123.1	104.45
ENSMUSG00000015652	Steap1		4	0	3	1	2	7	3	1	1	1	1	8	1	9	1	2	1	6	7	3	3	2	0	2		3.55	0	3.23	0.94	1.84	6.38	3.55	1.18	0.98	0.94	1.07	7.94	1	8.01	0.94	2.12	1.02	5.91	7.8	3.22	2.74	2.18
ENSMUSG00000015653	Steap2		1418	238	197	220	293	1886	190	204	270	256	277	969	243	374	226	249	245	639	237	243	275	235	373	248		1260.05	219.33	211.97	207.52	269.8	1717.82	224.97	240.13	264.09	240.02	295.15	961.89	243.21	332.9	213.53	263.33	250.59	629.79	263.93	260.6	250.76	255.68
ENSMUSG00000015656	Hspa8		17471	17089	14637	17138	17616	15815	12533	13917	16315	17098	15456	14019	15787	17809	16575	15112	15448	15461	12677	14391	16986	13707	14563	16868		15524.9	15748.5	15749	16166	16221	14404.7	14839.9	16382	15957.6	16030.6	16468.5	13916.2	15800.6	15851.8	15660.2	15981.5	15800.4	15238.2	14117.4	15433.4	15488.6	14913.1
ENSMUSG00000015659	Serac1		305	384	294	352	321	291	219	220	278	306	263	250	253	264	265	246	286	274	195	263	290	285	262	255		271.03	353.88	316.33	332.04	295.58	265.05	259.31	258.97	271.91	286.9	280.23	248.17	253.22	234.99	250.37	260.15	292.52	270.05	217.16	282.05	264.44	310.08
ENSMUSG00000015668	Pdzd11		432	409	315	359	360	346	281	251	334	355	320	347	332	361	391	300	348	339	290	331	349	302	321	374		383.88	376.92	338.93	338.64	331.49	315.15	332.72	295.46	326.68	332.84	340.96	344.45	332.29	321.33	369.42	317.26	355.94	334.11	322.95	354.97	318.23	328.57
ENSMUSG00000015671	Psma2		1466	1247	1130	1288	1221	1425	1005	1048	1225	1230	1128	1195	1165	1344	1234	1077	1103	1219	1131	1152	1333	1030	1254	1368		1302.7	1149.19	1215.84	1214.95	1124.31	1297.93	1189.98	1233.62	1198.17	1153.21	1201.9	1186.23	1166	1196.29	1165.89	1138.97	1128.16	1201.43	1259.51	1235.44	1215.49	1120.63
ENSMUSG00000015672	Mrpl32		249	286	229	298	257	317	220	226	234	237	242	263	230	281	296	255	250	314	250	246	319	245	296	293		221.26	263.57	246.4	281.1	236.65	288.73	260.49	266.03	228.87	222.2	257.85	261.07	230.2	250.12	279.66	269.67	255.7	309.47	278.41	263.82	290.88	266.56
ENSMUSG00000015697	Setdb1		649	711	527	647	689	681	472	529	627	617	603	658	613	687	665	637	690	646	500	551	719	557	677	607		576.71	655.23	567.04	610.3	634.44	620.27	558.88	622.7	613.27	578.48	642.5	653.17	613.53	611.5	628.3	673.65	705.74	636.69	556.81	590.91	655.62	606.01
ENSMUSG00000015702	Anxa9		9	4	3	8	11	1	3	5	1	3	6	4	6	7	6	3	2	10	0	4	4	2	9	3		8	3.69	3.23	7.55	10.13	0.91	3.55	5.89	0.98	2.81	6.39	3.97	6.01	6.23	5.67	3.17	2.05	9.86	0	4.29	3.65	2.18
ENSMUSG00000015709	Arnt2		4925	6950	6025	6340	6677	3690	5639	6076	6711	8001	6326	5228	6628	6910	6368	6552	6258	5425	6474	6825	7191	6384	6203	6894		4376.39	6404.85	6482.71	5980.42	6148.23	3360.95	6676.93	7152.18	6564	7501.51	6740.42	5189.65	6633.7	6150.58	6016.53	6929	6400.76	5346.81	7209.58	7319.34	6557.09	6945.75
ENSMUSG00000015711	Prune1		649	495	448	552	525	857	405	369	458	551	438	531	475	565	487	410	471	497	416	463	496	463	490	507		576.71	456.17	482.03	520.69	483.42	780.58	479.55	434.36	447.97	516.6	466.69	527.1	475.41	502.91	460.12	433.59	481.74	489.84	463.27	496.54	452.28	503.74
ENSMUSG00000015714	Cers2		1183	551	508	561	722	791	538	703	719	634	667	660	761	713	681	582	806	875	816	608	717	648	936	636		1051.22	507.78	546.59	529.18	664.82	720.46	637.03	827.51	703.25	594.42	710.7	655.16	761.65	634.64	643.41	615.49	824.39	862.39	908.71	652.04	653.79	705.02
ENSMUSG00000015733	Capza2		3632	4099	3428	3911	3897	3831	3119	3191	3684	3845	3389	3503	3568	3965	3744	3249	3543	3435	3332	3571	4101	3170	3495	3977		3227.42	3777.48	3688.42	3689.18	3588.39	3489.38	3693.09	3756.19	3603.3	3604.96	3611.02	3477.3	3571.07	3529.24	3537.35	3435.95	3623.82	3385.49	3710.58	3829.65	3739.49	3448.94
ENSMUSG00000015745	Plekho1		468	330	382	293	451	775	374	456	496	626	559	556	565	693	669	590	477	674	482	522	623	444	524	570		415.87	304.12	411.02	276.38	415.28	705.89	442.84	536.77	485.14	586.92	595.62	551.92	565.49	616.84	632.08	623.95	487.88	664.29	536.77	559.81	568.08	483.07
ENSMUSG00000015747	Vps45		538	639	541	664	616	599	512	540	593	604	551	639	588	667	634	560	557	536	521	628	694	557	528	740		478.07	588.88	582.1	626.34	567.22	545.59	606.24	635.64	580.01	566.29	587.1	634.31	588.51	593.7	599.01	592.22	569.71	528.27	580.2	673.49	632.82	606.01
ENSMUSG00000015748	Prpf3		377	377	273	369	372	365	281	283	306	328	296	336	371	367	359	331	344	362	279	271	360	303	346	356		335.01	347.43	293.74	348.07	342.54	332.45	332.72	333.12	299.3	307.52	315.39	333.54	371.32	326.67	339.19	350.05	351.85	356.78	310.7	290.63	328.27	329.66
ENSMUSG00000015749	Anp32e		1976	1713	1449	1773	1880	2115	1711	1970	2227	2488	2092	2004	2069	2204	2264	1957	1892	1838	1965	2090	2269	1832	1995	2294		1755.89	1578.63	1559.08	1672.44	1731.12	1926.4	2025.93	2318.93	2178.22	2332.68	2229.05	1989.3	2070.78	1961.78	2139.04	2069.61	1935.16	1811.51	2188.27	2241.38	2068.98	1993.2
ENSMUSG00000015750	Aph1a		253	164	157	165	190	237	152	171	184	189	163	200	187	198	196	208	183	201	188	156	212	178	218	214		224.82	151.14	168.93	155.64	174.95	215.87	179.98	201.29	179.97	177.2	173.68	198.53	187.16	176.24	185.18	219.97	187.17	198.1	209.36	167.3	193.31	193.66
ENSMUSG00000015755	Tab2		1175	1252	1001	1139	1163	1135	971	1020	1228	1297	1132	1040	1128	1218	1171	1095	1122	1158	998	1053	1346	1026	1202	1192		1044.11	1153.79	1077.04	1074.4	1070.9	1033.79	1149.73	1200.66	1201.1	1216.03	1206.16	1032.37	1128.97	1084.14	1106.37	1158.01	1147.6	1141.31	1111.39	1129.27	1227.35	1116.28
ENSMUSG00000015757	Ppil4		752	947	791	958	872	771	701	729	821	866	777	785	792	882	912	765	793	757	742	782	873	727	796	776		668.23	872.72	851.09	903.67	802.94	702.25	830.03	858.12	803.02	811.94	827.9	779.24	792.68	785.07	861.66	809.02	811.09	746.09	826.31	838.64	796.04	790.97
[truncated: 17,593 more rows]
[truncated: 32 more columns]

## Sheet: thresholds
param	condition	value
padj	<=	0.05
|log2FoldChange|	>=	1
max_count	>=	30
baseMean	>=	0
baseMean_max	>=	0
